# Supplementary material for: Effects of exogenous selenium application on nutritional quality and metabolomic characteristics of mung bean (Vigna radiata L.)
Source: Front Plant Sci. 2022 Aug 18;13:961447. doi: 10.3389/fpls.2022.961447 (PMC9433778; doi:10.3389/fpls.2022.961447)
Supplement: Supplementary file 1 [file Data_Sheet_1.ZIP]

Archive with 5 entries (4 files):
- supplementary date/
- supplementary date/Supplementary data 1.xlsx
- supplementary date/Supplementary data 2.xlsx
- supplementary date/Supplementary data 3.docx
- supplementary date/Supplementary data 4.xlsx
