# Supplementary material for: Effects of exogenous selenium application on nutritional quality and metabolomic characteristics of mung bean (Vigna radiata L.)
Source: Front Plant Sci. 2022 Aug 18;13:961447. doi: 10.3389/fpls.2022.961447 (PMC9433778; doi:10.3389/fpls.2022.961447)
Supplement: Supplementary file 1 [file Data_Sheet_1.ZIP › supplementary date/Supplementary data 1.xlsx]

## Sheet: Sheet1
Table S1. The list of 1080 metabolites detected in this study.
								Average peak area
Index	Q1 (Da)	Q3 (Da)	Molecular Weight (Da)	Formula	Compounds	ClassⅠ	ClassⅡ	CKP1	CKP2	P1Y2	P2Y2
Lmyn008503	143.11	143.11	144.115	C8H16O2	Octanoic acid	Lipids	Free fatty acids	838000	895377	825840	904993
Wmmn002441	183.03	124.02	184.11	C10H16O3	(E)-Linalool-1-oic acid	Lipids	Free fatty acids	69427.3	11477.4	119473	12667.8
MWS1816	183.14	183.14	184.146	C11H20O2	10-Undecenoic acid	Lipids	Free fatty acids	29351	30231.3	32331.3	33027.7
mws0752	185.15	185.16	186.162	C11H22O2	Undecylic Acid	Lipids	Free fatty acids	554927	550837	9	588670
pmb2640	199.17	199.17	200.178	C12H24O2	Dodecanoic acid (Lauric acid)	Lipids	Free fatty acids	44105.7	39346.3	35483.3	35652.3
MWS1900	215.13	153.13	216.136	C11H20O4	Undecanedioic acid	Lipids	Free fatty acids	15118	13713.3	15849	11029.1
mws0119	227.2	227.2	228.209	C14H28O2	Myristic Acid	Lipids	Free fatty acids	3.24567e+06	3139200	3345500	3.09557e+06
pme2827	239	223	240.245	C16H32O	Palmitaldehyde	Lipids	Free fatty acids	32263000	3.27853e+07	3.31393e+07	35091000
mws0359	241.22	241.22	242.225	C15H30O2	Pentadecanoic Acid	Lipids	Free fatty acids	32959.7	31831.7	36077.3	37681
MWS2430	241.22	241.21	242.225	C15H30O2	13-methylmyristic acid	Lipids	Free fatty acids	5854.33	17856.7	17139.3	17121
MWS5231	243.16	181.16	244.167	C13H24O4	Tridecanedioic acid	Lipids	Free fatty acids	45305.3	44443.7	45040	47601.7
mws1488	255.23	237.22	256.24	C16H32O2	Palmitic acid	Lipids	Free fatty acids	12380.3	13673.3	14179	14471
MWSslk133	257.18	195.18	258.35	C14H26O4	Tetradecanedioic acid	Lipids	Free fatty acids	13659.3	12462	14668.7	12823
mws0383	267.23	267.23	268.24	C17H32O2	10-Heptadecenoic Acid	Lipids	Free fatty acids	157813	187153	179527	201227
pmf0293	269.29	209.2	270.292	C18H38O	1-Octadecanol	Lipids	Free fatty acids	59750.3	59980	55424.3	53941.3
Lmbn005923	277.22	59.01	278.225	C18H30O2	Crepenynic acid	Lipids	Free fatty acids	51761	42241.7	45813	47678.7
pmb0889	279.23	95.1	278.225	C18H30O2	Punicic acid (9Z,11E,13Z-octadecatrienoic acid)	Lipids	Free fatty acids	284333	165870	546543	148940
pmb1650	279.2	149.4	278.225	C18H30O2	Octadeca-11E,13E,15Z-trienoic acid	Lipids	Free fatty acids	3.35327e+06	3.53423e+06	3.16597e+06	3125200
mws0366	277.22	277.22	278.225	C18H30O2	γ-Linolenic Acid*	Lipids	Free fatty acids	2.26213e+07	1.70377e+07	18392000	1.97737e+07
mws0367	277.22	277.22	278.225	C18H30O2	α-Linolenic Acid*	Lipids	Free fatty acids	24971000	20494000	22395000	2.26177e+07
Lmbn006152	279.23	59.01	280.24	C18H32O2	(9Z,11E)-Octadecadienoic acid	Lipids	Free fatty acids	7001.4	6106.17	6639.6	7293.97
mws1491	279.23	279.23	280.24	C18H32O2	Linoleic acid	Lipids	Free fatty acids	5946000	4.77753e+06	6.98793e+06	5876200
YC512118	282.28	247.24	281.272	C18H35NO	Oleamide (9-Octadecenamide)	Lipids	Free fatty acids	9465.2	9005.23	7274.77	7650.63
Lmyn012331	281.25	281.25	282.256	C18H34O2	Petroselinic acid	Lipids	Free fatty acids	1.96783e+06	520913	656397	572093
mws2623	281.25	281.25	282.256	C18H34O2	11-Octadecanoic acid(Vaccenic acid)	Lipids	Free fatty acids	2.33247e+06	625053	535400	452120
mws0396	281.25	281.25	282.256	C18H34O2	Elaidic Acid	Lipids	Free fatty acids	221460	169483	176570	190730
mws1489	283.26	283.26	284.272	C18H36O2	Stearic Acid	Lipids	Free fatty acids	4.75233e+07	7.32587e+07	69198000	68609000
Zmyn005252	285.24	239.24	286.251	C17H34O3	3-Hydroxy-palmitic acid methyl ester	Lipids	Free fatty acids	14997.7	8229.53	23073.3	9730.33
MWSslk132	285.21	223.21	286.41	C16H30O4	Hexadecanedioic acid	Lipids	Free fatty acids	44224.7	48354.7	49814.3	46851.3
Lmyn007883	287.22	287.22	288.23	C16H32O4	9,16-Dihydroxypalmitic acid*	Lipids	Free fatty acids	588637	877683	423833	893867
pmn001686	287.22	241.22	288.23	C16H32O4	10,16-Dihydroxypalmitic acid*	Lipids	Free fatty acids	13350.7	16753.7	9127.07	17971.3
Zmyn004548	291.2	235.17	292.204	C18H28O3	12-Oxo-phytodienoic acid	Lipids	Free fatty acids	8478.37	13707.7	5226.17	16530.7
MWSmce689	293.25	95.09	292.46	C19H32O2	Methyl linolenate	Lipids	Free fatty acids	28344	22687	33300.3	16062.3
pmb2787	293.21	275.1	294.219	C18H30O3	9-Oxo-10E,12Z-octadecadienoic acid	Lipids	Free fatty acids	14590.7	12146.3	18314	11104
pmb2786	293.21	235.17	294.219	C18H30O3	9-Hydroxy-10,12,15-octadecatrienoic acid	Lipids	Free fatty acids	10075.4	10455.7	10358.8	11303.3
Zmyn004732	293.21	185.12	294.219	C18H30O3	2R-hydroxy-9Z,12Z,15Z-octadecatrienoic acid	Lipids	Free fatty acids	10411.7	10538.7	19898.7	10317.1
Zmpn003368	293.21	195.14	294.219	C18H30O3	13S-Hydroxy-9Z,11E,15Z-octadecatrienoic acid	Lipids	Free fatty acids	16727.7	10330	23174.7	11494.7
Zmyn004676	293.21	113.1	294.219	C18H30O3	17-Hydroxylinolenic acid	Lipids	Free fatty acids	23245.7	18707.3	73785	17307.3
Lmbn005443	293.21	235.17	294.219	C18H30O3	13-KODE; (9Z,11E)-13-Oxooctadeca-9,11-dienoic acid	Lipids	Free fatty acids	8314.33	8213.9	8844.8	8274.3
pmb2792	293.21	193.1	294.219	C18H30O3	13-Hydroxy-6,9,11-octadecatrienoic acid	Lipids	Free fatty acids	106547	110663	96646	101726
Hmqp005411	297.24	81.07	296.234	C18H32O3	9-Oxo-12Z-Octadecenoic acid	Lipids	Free fatty acids	78721	58844.7	85647.3	48599.3
Hmqp005455	297.24	81.07	296.234	C18H32O3	15(R)-Hydroxylinoleic Acid	Lipids	Free fatty acids	75669.3	45785.7	80668	33143
pmb2799	295.23	195.2	296.235	C18H32O3	12,13-Epoxy-9-Octadecenoic Acid	Lipids	Free fatty acids	12398.7	8031.2	16728.3	7785.33
Lmbn005369	295.23	195.14	296.235	C18H32O3	13(S)-HODE;13(S)-Hydroxyoctadeca-9Z,11E-dienoic acid	Lipids	Free fatty acids	140557	70615.7	288383	67200.7
Lmbn005662	295.23	171.1	296.235	C18H32O3	9(10)-EpOME;(9R,10S)-(12Z)-9,10-Epoxyoctadecenoic acid	Lipids	Free fatty acids	25529	10948.8	49184.7	9747.47
Rfmb091	295.23	195.14	296.235	C18H32O3	9S-Hydroxy-10E,12Z-octadecadienoic acid	Lipids	Free fatty acids	160900	87083.7	336757	82958.7
Lmbn009444	297.24	183.14	298.251	C18H34O3	Ricinoleic acid	Lipids	Free fatty acids	69838.7	62989.7	74505	62262
pmf0297	297.32	183.1	298.324	C20H42O	1-Eicosanol	Lipids	Free fatty acids	80624	74714.3	84735.3	70435
Zmyn005384	299.26	253.26	300.266	C18H36O3	2R-Hydroxyoctadecanoic Acid	Lipids	Free fatty acids	101721	36165.7	194430	42348
MWSmce549	303.25	57.07	302.45	C17H34O4	1-Monomyristin	Lipids	Free fatty acids	1.28983e+06	1.32283e+06	1162400	1.12717e+06
pmn001610	307.26	307.3	308.272	C20H36O2	Eicosadienoic acid	Lipids	Free fatty acids	42139	34639	41720	40872
pmb2791	309.21	209.1	310.1	C18H30O4	9-Hydroperoxy-10E,12,15Z-octadecatrienoic acid	Lipids	Free fatty acids	80631.3	118227	75979.3	119457
Zmyn004449	309.21	171.1	310.214	C18H30O4	9-Hydroxy-12-oxo-10(E),15(Z)-octadecadienoic acid	Lipids	Free fatty acids	4825.4	3733.5	6944	4779.83
Zmzn003953	309.2	227.2	310.214	C18H30O4	13(s)-hydroperoxy-(9z,11e,15z)-octadecatrienoic acid	Lipids	Free fatty acids	101082	90477.3	93200	82836.7
pmn001606	309.28	309.28	310.287	C20H38O2	Eicosenoic acid	Lipids	Free fatty acids	244210	361100	676677	490753
MWS80007	311.22	249.22	312.23	C18H32O4	13-Hydroperoxy-9Z,11E-octadecadienoic acid	Lipids	Free fatty acids	14863.7	13267	17409	14082
Lmbn005287	311.22	249.22	312.23	C18H32O4	7S,8S-DiHODE; (9Z,12Z)-(7S,8S)-Dihydroxyoctadeca-9,12-dienoic acid	Lipids	Free fatty acids	16929.3	14018.7	17305	13814.7
pmn001689	311.22	223.17	312.23	C18H32O4	9-Hydroxy-12-oxo-15(Z)-octadecenoic acid	Lipids	Free fatty acids	191247	91779	330520	102023
MWS80006	311.22	293.21	312.23	C18H32O4	9-Hydroperoxy-9Z,11E-Octadecadienoic Acid	Lipids	Free fatty acids	9035.8	7809.97	10784.3	8026.13
Lmbn007891	313.24	183.14	314.246	C18H34O4	Hydroxy ricinoleic acid	Lipids	Free fatty acids	113563	45616	261143	41959
Lmbn005487	313.24	251.24	314.246	C18H34O4	12,13-DHOME; (9Z)-12,13-Dihydroxyoctadec-9-enoic acid	Lipids	Free fatty acids	27761.7	22065	25912	19697.3
MWSmce539	315.25	185.12	314.47	C18H34O4	Dibutyl sebacate	Lipids	Free fatty acids	2421.03	2608.57	2425.27	2551.53
Hmqp006023	326.27	309.27	324.266	C20H36O3	Ethyl 9-Hydroxy-10,12-octadecadienoic acid	Lipids	Free fatty acids	8394.3	8500.1	3855.13	4724.83
pmn001691	327.22	291.2	328.225	C18H32O5	9,12,13-Trihydroxy-10,15-octadecadienoic acid	Lipids	Free fatty acids	1.00021e+06	1.46203e+06	771993	1761300
Lmbn004240	329.23	199.13	330.241	C18H34O5	9,10-Dihydroxy-12,13-epoxyoctadecanoic acid	Lipids	Free fatty acids	10804.8	9	25384.7	8305.73
Lmbn003970	329.23	211.14	330.241	C18H34O5	9,12,13-TriHOME; 9(S),12(S),13(S)-Trihydroxy-10(E)-octadecenoic acid	Lipids	Free fatty acids	10615.2	3643.03	29211.7	9
pmn001694	329.23	229.15	330.241	C18H34O5	9,10,13-Trihydroxy-11-Octadecenoic Acid	Lipids	Free fatty acids	90675	57232.3	211133	61507
Lmyn007622	331.25	157.12	332.256	C18H36O5	9,10,18-Trihydroxystearic acid	Lipids	Free fatty acids	5133.2	3938	3975.3	6391.23
pmf0400	339.33	183.2	340.334	C22H44O2	Docosanoic acid (Behenic acid)	Lipids	Free fatty acids	9439.67	8141.17	14303	13932.3
Lmhp008337	426.26	285.24	425.254	C19H40NO7P	LysoPE 14:0(2n isomer)*	Lipids	LPE	60069.7	53929.3	68681.3	49451.7
pmb0864	426.26	285.24	425.254	C19H40NO7P	LysoPE 14:0*	Lipids	LPE	179100	156040	197133	157300
Lmhp008440	438.26	297.24	437.254	C20H40NO7P	LysoPE 15:1*	Lipids	LPE	14692	10183.9	18868.3	7757.73
Lmhp008273	438.26	297.24	437.254	C20H40NO7P	LysoPE 15:1(2n isomer)*	Lipids	LPE	15461.7	9113.33	16897	8518.5
Lmhp009187	440.28	299.26	439.27	C20H42NO7P	LysoPE 15:0*	Lipids	LPE	200947	159607	221450	140777
Lmhp008885	440.28	299.26	439.27	C20H42NO7P	LysoPE 15:0(2n isomer)*	Lipids	LPE	60901.3	43600.3	63230.7	45824.7
Lmhp008763	452.28	311.26	451.27	C21H42NO7P	LysoPE 16:1(2n isomer)*	Lipids	LPE	49813	37966	53492	37033.3
Lmhp009034	452.28	311.26	451.27	C21H42NO7P	LysoPE 16:1*	Lipids	LPE	50620	41380.3	55374	37700.3
pmd0160	454.29	313.27	453.286	C21H44NO7P	LysoPE 16:0(2n isomer)*	Lipids	LPE	1.16547e+07	9.48963e+06	1.23257e+07	8.88817e+06
pmb0876	454.29	313.27	453.286	C21H44NO7P	LysoPE 16:0*	Lipids	LPE	3.16583e+07	2.46827e+07	3.02387e+07	2.37653e+07
Lmhp009464	466.29	325.27	465.286	C22H44NO7P	LysoPE 17:1(2n isomer)*	Lipids	LPE	12219.3	11349.7	14201.3	12564.3
Lmhp009769	466.29	325.27	465.286	C22H44NO7P	LysoPE 17:1*	Lipids	LPE	14818.3	13907	15097.7	11590.7
Lmhp010162	468.31	327.29	467.301	C22H46NO7P	LysoPE 17:0	Lipids	LPE	40703	30302	38803.7	32605
Lmhp008801	476.28	335.26	475.27	C23H42NO7P	LysoPE 18:3*	Lipids	LPE	1.48737e+06	1.46347e+06	1.27537e+06	1648700
Lmhp008589	476.28	335.26	475.27	C23H42NO7P	LysoPE 18:3(2n isomer)*	Lipids	LPE	1210000	1227900	1.01278e+06	1.33357e+06
pmb0874	478.29	337.27	477.286	C23H44NO7P	LysoPE 18:2(2n isomer)*	Lipids	LPE	6295600	5.30507e+06	5.53783e+06	5.49083e+06
pmb0881	478.29	337.27	477.286	C23H44NO7P	LysoPE 18:2*	Lipids	LPE	6.36007e+06	5.60243e+06	5.64053e+06	5.54253e+06
pmb0856	480.31	339.29	479.301	C23H46NO7P	LysoPE 18:1(2n isomer)*	Lipids	LPE	255473	240330	243030	222820
mws0289	480.31	339.29	479.301	C23H46NO7P	LysoPE 18:1*	Lipids	LPE	423910	407780	394203	374823
pmb0880	482.32	341.31	481.317	C23H48NO7P	LysoPE 18:0(2n isomer)*	Lipids	LPE	6211.63	6044	4955.2	5303.2
pmb0883	482.32	341.31	481.317	C23H48NO7P	LysoPE 18:0*	Lipids	LPE	327620	252187	280573	209820
Lmhp010040	504.31	363.29	503.301	C25H46NO7P	LysoPE 20:3*	Lipids	LPE	2197.9	2167.57	1166.97	2013
Lmhp009802	504.31	363.29	503.301	C25H46NO7P	LysoPE 20:3(2n isomer)*	Lipids	LPE	1563.27	1756.87	1334.97	1842.03
Lmhp010514	506.32	365.31	505.317	C25H48NO7P	LysoPE 20:2(2n isomer)*	Lipids	LPE	4119.27	4002.73	4409.1	3787.33
Lmhp010757	506.32	365.31	505.317	C25H48NO7P	LysoPE 20:2*	Lipids	LPE	5029.4	4036.3	3414.77	3558.13
pmb0862	440.28	184.07	439.27	C20H42NO7P	LysoPC 12:0	Lipids	LPC	8209.2	9	9348.87	3140.77
pmd0130	468.31	184.07	467.301	C22H46NO7P	LysoPC 14:0	Lipids	LPC	759117	632543	925997	682233
pmb2260	480.31	184.07	479.301	C23H46NO7P	LysoPC 15:1	Lipids	LPC	119930	69800.7	123730	73275.3
pmb2319	482.32	184.07	481.317	C23H48NO7P	LysoPC 15:0*	Lipids	LPC	606417	399913	869563	406737
Lmhp009129	482.32	184.07	481.317	C23H48NO7P	LysoPC 15:0(2n isomer)*	Lipids	LPC	218157	131990	296773	145780
pma1303	492.31	184.07	491.301	C24H46NO7P	LysoPC 16:2*	Lipids	LPC	59432.3	39416.7	63644.7	41985.7
pmb0863	492.31	184.07	491.301	C24H46NO7P	LysoPC 16:2(2n isomer)*	Lipids	LPC	43801	31148.7	51453.3	28889
pmp001270	494.32	184.07	493.317	C24H48NO7P	LysoPC 16:1*	Lipids	LPC	393090	327940	443060	318030
Lmhp008833	494.32	184.07	493.317	C24H48NO7P	LysoPC 16:1(2n isomer)*	Lipids	LPC	153243	237637	213953	191707
pmb0855	496.34	184.07	495.332	C24H50NO7P	LysoPC 16:0*	Lipids	LPC	15046000	1.12717e+07	1.68803e+07	1.11763e+07
pmd0132	496.34	184.07	495.332	C24H50NO7P	LysoPC 16:0(2n isomer)*	Lipids	LPC	1.79283e+07	1.28443e+07	21709000	1.38687e+07
Lmhp008718	506.32	184.07	505.317	C25H48NO7P	LysoPC 17:2	Lipids	LPC	87789.7	70009	117857	70295.3
Lmhp009590	508.34	184.07	507.332	C25H50NO7P	LysoPC 17:1	Lipids	LPC	73653.7	69067	70980.3	65516.3
Lmhp010515	510.36	184.07	509.348	C25H52NO7P	LysoPC 17:0(2n isomer)*	Lipids	LPC	216763	172817	256513	194013
pmb2406	510.36	184.07	509.348	C25H52NO7P	LysoPC 17:0*	Lipids	LPC	188460	139737	201107	139949
pmb0865	518.32	184.07	517.317	C26H48NO7P	LysoPC 18:3(2n isomer)*	Lipids	LPC	1.29067e+07	14380000	1.13243e+07	1.65967e+07
pmb0854	518.32	184.07	517.317	C26H48NO7P	LysoPC 18:3*	Lipids	LPC	13350000	1.50307e+07	11924000	1.62943e+07
pmp001273	520.34	184.07	519.332	C26H50NO7P	LysoPC 18:2*	Lipids	LPC	4.94743e+07	4.42573e+07	4.76977e+07	4.74047e+07
pmp001251	520.34	184.07	519.332	C26H50NO7P	LysoPC 18:2(2n isomer)*	Lipids	LPC	4.59217e+07	39842000	44924000	4.42013e+07
pmp001281	522.36	184.07	521.348	C26H52NO7P	LysoPC 18:1*	Lipids	LPC	3.49707e+06	3.14647e+06	3798300	3.39007e+06
Lmhp010190	522.36	184.07	521.348	C26H52NO7P	LysoPC 18:1(2n isomer)*	Lipids	LPC	1281100	1.27643e+06	1.46043e+06	1.41957e+06
pmd0136	524.37	184.07	523.364	C26H54NO7P	LysoPC 18:0(2n isomer)*	Lipids	LPC	1.55073e+06	1.26047e+06	1800800	1.40167e+06
mws0126	524.37	184.07	523.364	C26H54NO7P	LysoPC 18:0*	Lipids	LPC	4.53377e+06	3735300	4977500	3.87693e+06
Lmhp010908	536.37	184.07	535.364	C27H54NO7P	LysoPC 19:1	Lipids	LPC	22404.7	23175.7	25934.7	25317
pmb2228	538.39	184.07	537.379	C27H56NO7P	LysoPC 19:0	Lipids	LPC	70144.7	45726.7	76715.7	44818.7
Lmhp009890	546.36	184.07	545.348	C28H52NO7P	LysoPC 20:3	Lipids	LPC	20018.7	20740	15282	21098.3
pmd0147	548.37	184.07	547.364	C28H54NO7P	LysoPC 20:2*	Lipids	LPC	69331	62378.7	69120	64589.3
pmd0146	548.37	184.07	547.364	C28H54NO7P	LysoPC 20:2(2n isomer)*	Lipids	LPC	13689.7	11979	14797.3	14612.7
Lmhp011549	550.39	184.07	549.379	C28H56NO7P	LysoPC 20:1	Lipids	LPC	25003.3	22040.3	27818.3	24205
pmp001264	274.27	256.27	273.267	C16H35NO2	Hexadecylsphingosine	Lipids	Sphingolipids	3.36203e+06	1618020	3.35077e+06	3.62207e+06
pmb2221	318.3	60.1	317.293	C18H39NO3	4-Hydroxysphinganine	Lipids	Sphingolipids	183807	189430	161612	150148
pmp001284	331.28	313.27	330.277	C19H38O4	Monopalmitin	Lipids	Glycerol ester	286857	260403	223590	206973
pmb1562	351.25	146.9	350.246	C21H34O4	1-Stearidonoyl-Glycerol	Lipids	Glycerol ester	15675	21286	13681.8	21557.3
Lmhp011388	353.27	261.22	352.261	C21H36O4	2-α-Linolenoyl-glycerol*	Lipids	Glycerol ester	33458	27601.3	29113	25772.3
Lmhp011562	353.27	261.22	352.261	C21H36O4	1-α-Linolenoyl-glycerol*	Lipids	Glycerol ester	174317	138587	148507	126463
Lmhp112042	355.28	263.24	354.277	C21H38O4	1-Linoleoylglycerol*	Lipids	Glycerol ester	56597	34237	50740.3	28280.7
Lmhp012042	355.28	263.24	354.277	C21H38O4	2-Linoleoylglycerol*	Lipids	Glycerol ester	16651.7	10137.6	13736.3	8695.13
Hmyn007081	481.25	245.04	482.262	C22H43O9P	LysoPG 16:1	Lipids	Glycerol ester	20642.3	21569	11772.3	24401.7
Hmyn007168	483.27	255.23	484.278	C22H45O9P	LysoPG 16:0	Lipids	Glycerol ester	647973	1.13713e+06	1.00578e+06	1219600
Lmhp009526	515.32	261.22	514.314	C27H46O9	2-α-Linolenoyl-glycerol-1-O-glucoside	Lipids	Glycerol ester	1845.63	1997.9	1369.76	2927.63
Lmhp009773	515.32	261.22	514.314	C27H46O9	1-α-Linolenoyl-glycerol-3-O-glucoside	Lipids	Glycerol ester	1845.63	1997.9	1369.76	2927.63
Lmhp010573	517.34	263.24	516.33	C27H48O9	1-Linoleoylglycerol-3-O-glucoside	Lipids	Glycerol ester	1273.82	9	1367.53	9
Lmhp010334	517.34	263.24	516.33	C27H48O9	2-Linoleoylglycerol-1-O-glucoside	Lipids	Glycerol ester	1273.82	9	1367.53	9
Lmxp010913	676.45	184.08	675.448	C35H66NO9P	1-(9Z-Octadecenoyl)-2-(9-oxo-nonanoyl)-sn-glycero-3-phosphocholine	Lipids	Glycerol ester	9	9	6232.03	9
Lmhp008744	677.37	261.22	676.367	C33H56O14	1-α-Linolenoyl-glycerol-2,3-di-O-glucoside*	Lipids	Glycerol ester	10415.5	7503.17	4058.6	11063.4
Lmhp008513	677.37	261.22	676.367	C33H56O14	2-α-Linolenoyl-glycerol-1,3-di-O-glucoside*	Lipids	Glycerol ester	10415.5	7503.17	4058.6	11063.4
Lmhp009190	679.39	263.24	678.383	C33H58O14	2-Linoleoylglycerol-1,3-di-O-glucoside*	Lipids	Glycerol ester	12889.3	18521.3	11235.1	17642.7
Lmhp009384	679.39	263.24	678.383	C33H58O14	1-Linoleoylglycerol-2,3-di-O-glucoside*	Lipids	Glycerol ester	15093.7	20320.7	16341.7	15465.6
Hmyp008441	762.48	184.07	761.481	C39H72NO11P	PE(16:0/18:3+O3)	Lipids	Glycerol ester	3104.5	2164.8	2997.43	2818.63
Lmqp000873	101.02	55.02	100.018	C4H4O3	Succinic anhydride	Organic acids	Organic acids	253790	286630	253347	271513
mws4052	102.05	56.05	101.048	C4H7NO2	1-Aminocyclopropane-1-carboxylic acid	Organic acids	Organic acids	87989.7	106083	107767	72306.7
pme3017	104.07	58	103.063	C4H9NO2	2-Aminoisobutyric acid	Organic acids	Organic acids	8.35643e+06	8.38573e+06	7.40633e+06	8.60033e+06
pme3011	104.07	68.8	103.063	C4H9NO2	γ-Aminobutyric acid	Organic acids	Organic acids	135003	77343.3	393010	125637
ML10172161	103	59.01	104.011	C3H4O4	Hydroxypyruvic acid	Organic acids	Organic acids	56622.7	74883.7	89892.7	83227.3
mws0576	103.04	59.1	104.047	C4H8O3	3-Hydroxybutyric acid	Organic acids	Organic acids	738623	710203	872600	717067
pme1975	103	59	104.06	C3H4O4	Malonic acid	Organic acids	Organic acids	653690	612617	773317	679750
Hmhn002738	111.01	67.02	112.016	C5H4O3	3-Furoic acid	Organic acids	Organic acids	22300	33192.7	33466	37520.3
pme0271	115	71	116.011	C4H4O4	Maleic acid	Organic acids	Organic acids	82191.3	69386.3	77938.7	99108.3
mws0376	115	71	116.011	C4H4O4	Fumaric acid	Organic acids	Organic acids	82191.3	69386.3	77938.7	99108.3
mws2628	118.09	87.05	117.07	C5H11NO2	N-Methyl-4-aminobutyric acid	Organic acids	Organic acids	9	3412.07	2835.97	1958.47
pme0120	118.09	101	117.079	C5H11NO2	5-Aminovaleric acid	Organic acids	Organic acids	9	9	11753	9
mws0470	117.02	73	118.027	C4H6O4	Methylmalonic acid	Organic acids	Organic acids	8.49917e+06	1.11773e+07	1.03897e+07	1.18563e+07
mws0192	117.02	73	118.027	C4H6O4	succinic acid	Organic acids	Organic acids	5.95254e+06	1.10441e+07	1.02833e+07	1.14933e+07
mws0640	117.06	71	118.063	C5H10O3	2-Hydroxy-2-methylbutyric acid	Organic acids	Organic acids	2144.17	9	9	1982.7
mws0147	117.06	59	118.063	C5H10O3	β-Hydroxyisovaleric acid	Organic acids	Organic acids	134170	136710	165677	186923
pme3096	118	74	119.022	C3H5NO4	Aminomalonic acid	Organic acids	Organic acids	336380	445647	405273	428767
pme1216	122.03	78	123.032	C6H5NO2	2-Picolinic acid	Organic acids	Organic acids	205433	175297	227890	191877
MWS0811	130.09	84.08	129.079	C6H11NO2	L-Pipecolic Acid	Organic acids	Organic acids	5.43357e+06	7.41303e+06	7990200	7.08907e+06
Zmgn000217	129.02	85.03	130.027	C5H6O4	Methylenesuccinic acid	Organic acids	Organic acids	133053	139480	119860	140903
ML10197929	130.09	88.04	131.069	C4H9N3O2	Creatine	Organic acids	Organic acids	32421.7	38411.7	45250.3	48191.7
Zmpn000638	130.05	88.04	131.069	C4H9N3O2	3-Guanidinopropionic acid	Organic acids	Organic acids	18899.7	26645.7	24904.7	30301.7
pme0274	132.1	69	131.095	C6H13NO2	6-Aminocaproic acid	Organic acids	Organic acids	1.42787e+06	961790	1.52493e+06	979813
pme3034	131.03	69.03	132.042	C5H8O4	Ethylmalonic acid	Organic acids	Organic acids	16899.7	9	20419	9
Lmbn001288	131.03	87.04	132.042	C5H8O4	2-Hydroxy-2-methyl-3-oxobutanoic acid	Organic acids	Organic acids	63110	124907	95738.3	120424
Lmmn002164	131.03	87.05	132.042	C5H8O4	Monomethyl succinate	Organic acids	Organic acids	662902	460153	843017	1.84793e+06
Lmmn000806	131.03	87.05	132.042	C5H8O4	Dimethylmalonic acid	Organic acids	Organic acids	125540	215073	159053	264720
Lmbn001364	131.03	87.05	132.042	C5H8O4	4-Hydroxy-2-Oxopentanoic Acid	Organic acids	Organic acids	120433	204833	159603	264663
Lmgn000160	131.05	70.03	132.053	C4H8N2O3	3-Ureidopropionic Acid	Organic acids	Organic acids	56409.7	89913.3	55866.3	100312
mws0972	131.07	85.07	132.079	C6H12O3	6-Hydroxyhexanoic acid	Organic acids	Organic acids	9118.33	9489.5	7178.1	13470.3
mws0341	131.07	85	132.079	C6H12O3	2-Hydroxyisocaproic acid	Organic acids	Organic acids	346683	211977	456187	235393
MWS1882	132.03	88.04	133.038	C4H7NO4	Iminodiacetic acid	Organic acids	Organic acids	205507	321620	177203	337807
mws0275	133.01	71.01	134.022	C4H6O5	L-Malic acid	Organic acids	Organic acids	18067000	16857000	1.99457e+07	17298000
Zmgn000503	133.05	71.01	134.058	C5H10O4	2,3-Dihydroxy-3-Methylbutanoic Acid	Organic acids	Organic acids	3.61087e+06	3069400	3951500	3.56207e+06
pme3207	141.02	59	142.027	C6H6O4	Muconic acid	Organic acids	Organic acids	663900	781660	799947	735490
mws0851	143.11	143.11	144.115	C8H16O2	Valproic Acid	Organic acids	Organic acids	838330	895377	825840	904993
pme0295	146.08	86	145.074	C6H11NO3	4-Acetamidobutyric acid	Organic acids	Organic acids	219717	160080	375090	156940
mws0567	146.09	87	145.085	C5H11N3O2	4-Guanidinobutyric acid	Organic acids	Organic acids	1.14127e+06	1.20873e+06	1.10357e+06	1.04013e+06
pme2380	145.01	101	146.022	C5H6O5	α-Ketoglutaric acid	Organic acids	Organic acids	259470	268503	274350	263243
Lmgn000224	145.01	57.03	146.022	C5H6O5	2-Methyl-3-oxosuccinic acid	Organic acids	Organic acids	7003.17	14337	10050.3	8982.83
mws0924	145.05	101	146.058	C6H10O4	2-Methylglutaric acid	Organic acids	Organic acids	373953	457067	433267	392097
mws0208	145.05	101	146.058	C6H10O4	Adipic Acid	Organic acids	Organic acids	373953	457067	433267	392097
Lmbn001609	145.05	83.05	146.058	C6H10O4	2-Acetyl-2-Hydroxybutanoic Acid	Organic acids	Organic acids	23177.3	30919	19056	36105.3
pme3146	145.06	102	146.069	C5H10N2O3	β-Ureidoisobutyric acid	Organic acids	Organic acids	5411.17	6937.33	9	8652.17
MWS3036	147.03	85.03	148.037	C5H8O5	3-Hydroxyglutaric acid	Organic acids	Organic acids	125789	143257	157120	154787
pmb2826	147.03	87.1	148.037	C5H8O5	L-Citramalic acid	Organic acids	Organic acids	408793	444773	464917	440830
Zmyn000247	147.03	57.03	148.037	C5H8O5	2-Hydroxyglutaric Acid	Organic acids	Organic acids	503457	468120	540700	488613
Lmbn000216	147.03	57.03	148.037	C5H8O5	3-Methylmalic acid	Organic acids	Organic acids	557423	550097	622890	488043
mws0262	149.01	87	150.016	C4H6O6	L-Tartaric acid	Organic acids	Organic acids	3582900	3.17193e+06	3.84057e+06	3.33663e+06
pmf0420	149.06	74.9	150.068	C9H10O2	Benzyl acetate	Organic acids	Organic acids	691720	904547	660180	815467
MWS1962	153.13	83.05	152.12	C10H16O	cis-Citral	Organic acids	Organic acids	140853	168473	128020	168853
MWSmce183	151.04	77.04	152.15	C8H8O3	D-(-)-Mandelic acid	Organic acids	Organic acids	26504.7	47312	22029	50476.7
mws2124	154.98	78.8	155.982	C2H5O6P	2-Phosphoglycolate	Organic acids	Organic acids	9	25339	23804	28747.7
Lmbn001467	158.08	116.07	159.09	C7H13NO3	5-Acetamidopentanoic Acid	Organic acids	Organic acids	339233	285723	375953	289480
Zmdp000917	160.11	114.04	159.101	C6H13N3O2	δ-Guanidinovaleric acid	Organic acids	Organic acids	11651.7	15429.7	9728.27	14014.3
Lmbn002072	159.07	97.07	160.074	C7H12O4	2-Propylsuccinic acid	Organic acids	Organic acids	33667	34829.3	28001.7	31291
Zmjn001813	159.07	97.06	160.074	C7H12O4	Pimelic acid	Organic acids	Organic acids	55130.7	42945	56301.3	47352.3
mws0159	163.04	91	164.047	C9H8O3	Phenylpyruvic acid	Organic acids	Organic acids	17434.7	18144.7	28056	27591
MWS0274	165.06	119.05	166.063	C9H10O3	DL-3-Phenyllactic acid	Organic acids	Organic acids	33537.7	41673.3	35402.7	22012.7
pme3186	169	79	169.998	C3H7O6P	DL-Glyceraldehyde-3-phosphate	Organic acids	Organic acids	17448.3	5990.73	13809	15146
Lmbn003524	171.1	99.08	172.11	C9H16O3	9-Oxononanoic acid	Organic acids	Organic acids	9095.3	11919.7	12256.9	12014.3
mws0154	173.05	93	174.053	C7H10O5	Shikimic acid	Organic acids	Organic acids	31432.7	27934.7	9	9
mws0242	173.08	111	174.089	C8H14O4	Suberic Acid	Organic acids	Organic acids	9	9	14891.1	9
Zmgn001448	175.06	115.04	176.068	C7H12O5	2-Propylmalic Acid*	Organic acids	Organic acids	588177	302457	784677	378780
pmb3101	175.06	115	176.068	C7H12O5	2-Isopropylmalic Acid*	Organic acids	Organic acids	316670	212213	406963	214913
Lmgn000242	177.04	113.02	178.048	C6H10O6	4,5,6-Trihydroxy-2-oxohexanoic acid	Organic acids	Organic acids	255.403	1018.13	9	488.983
mws0237	187.1	125	188.105	C9H16O4	Azelaic acid	Organic acids	Organic acids	687090	703280	897917	1.05133e+06
mws0281	191.02	111.01	192.027	C6H8O7	Citric Acid*	Organic acids	Organic acids	4.74963e+06	4875300	5.16923e+06	5.16937e+06
Zmyn000453	191.02	111.01	192.027	C6H8O7	Isocitric Acid*	Organic acids	Organic acids	22399000	2.23097e+07	2.43967e+07	2.45647e+07
mws0277	191.06	85	192.063	C7H12O6	Quinic Acid	Organic acids	Organic acids	1800600	1.87903e+06	2.24757e+06	2.19723e+06
Zmtn001464	204.03	160.04	205.038	C10H7NO4	4,8-Dihydroxyquinoline-2-carboxylic acid	Organic acids	Organic acids	67556	59712.3	58242.3	55940.7
pme1654	209.12	59.02	210.126	C12H18O3	Jasmonic acid	Organic acids	Organic acids	74778.7	59964	61320.3	75038.7
Lmtn004049	263.13	204.12	264.136	C15H20O4	Abscisic acid	Organic acids	Organic acids	4647.4	6172.53	4794.47	5806.87
Lmmn003323	271.23	225.22	272.235	C16H32O3	2-Hydroxyhexadecanoic acid	Organic acids	Organic acids	5308200	1443100	8.35743e+06	1.35217e+06
MWSslk154	277.13	115.04	276.28	C12H20O7	Triethyl citrate	Organic acids	Organic acids	17935	18093.3	11818.2	17311
pmb2657	289.1	97.1	290.123	C10H18N4O6	Argininosuccinic acid	Organic acids	Organic acids	702017	808573	635443	863307
MWS0155	462.07	96.97	463.074	C14H18N5O11P	Adenylocuccinic Acid	Organic acids	Organic acids	17933	29102.3	20632	31002
pmb3059	543.1	191.2	544.128	C19H28O18	Quinic acid O-di-glucuronic acid	Organic acids	Organic acids	9623.63	10806.2	10319.8	11802
Lmsn015919	658.85	482.93	659.861	C6H18O24P6	Phytic acid	Organic acids	Organic acids	5458.23	4784.5	4416.23	9
pmp000196	761.45	423.36	760.44	C42H64O12	Soyasaponin γa	Terpenoids	Triterpene Saponin	46972.3	57988.3	41391.3	55312.3
Cmhp005457	767.46	455.35	766.45	C41H66O13	HN-saponin F;Pulsatilla saponin B；3-O-α-L-Arabinopyranosylhederagenin-28-β-D-glucopyranoside	Terpenoids	Triterpene Saponin	2065.67	9	9	9
Lhmp100903	779.46	423.36	778.45	C42H66O13	Dehydroxysoyasaponin E glucuronic acid glucoside	Terpenoids	Triterpene Saponin	136110	171350	152017	179050
Lhmp110507	781.47	441.37	780.466	C42H68O13	Soyasaponin B glucuronic acid rhamnoside	Terpenoids	Triterpene Saponin	68930.3	52235	76380.7	50776.3
Hmmp006067	798.5	439.36	780.467	C42H68O13	Oleanolic acid-3-O-glucosyl(1→2)glucoside	Terpenoids	Triterpene Saponin	6334.77	12822.7	9698.83	12192.9
Lhdp091318	795.45	439.36	794.445	C42H66O14	Soyasaponin E glucuronic acid glucoside	Terpenoids	Triterpene Saponin	41720.7	25206.3	83090	16780.7
Lmdp005678	797.47	441.37	796.461	C42H68O14	Soyasaponin III	Terpenoids	Triterpene Saponin	214937	142147	294863	147413
pmp000197	797.47	441.37	796.461	C42H68O14	Soyasaponin βb'	Terpenoids	Triterpene Saponin	442697	293487	581790	271390
Lhdp091316	797.47	441.37	796.461	C42H68O14	Soyasaponin B glucuronic acid glucoside	Terpenoids	Triterpene Saponin	239967	182947	280570	164530
Zjgp101321	811.45	441.37	810.44	C42H66O15	macedonoside B*	Terpenoids	Triterpene Saponin	13096.1	14226.7	19800.3	15747
Zjgp101320	811.45	441.37	810.44	C42H66O15	macedonoside A*	Terpenoids	Triterpene Saponin	20689.7	14653.3	21818.7	15061.7
Lhdp091312	813.46	457.37	812.456	C42H68O15	Soyasaponin A glucuronic acid glucoside	Terpenoids	Triterpene Saponin	58951.3	69433	63003.3	50552
Lmmp006330	827.44	471.35	826.435	C42H66O16	Bayogenin-3-O-glucuronide-28-O-glucoside	Terpenoids	Triterpene Saponin	79714.3	65747.7	91510	69986
Lhmp093004	827.45	453.34	826.471	C43H70O15	Methylsoyasaponin A glucuronic acid glucoside	Terpenoids	Triterpene Saponin	36692	35138.3	56821.3	35769
Lhmp092915	883.47	423.36	882.461	C45H70O17	Soyasaponin B malonyl glucuronic acid glucoside	Terpenoids	Triterpene Saponin	3355.2	2075.5	10652.2	917.807
pmp000198	913.52	441.37	912.508	C47H76O17	Soyasaponin βc	Terpenoids	Triterpene Saponin	4112.13	3319.07	6649.7	1423.6
Lhdp091309	913.51	441.37	912.508	C47H76O17	Soyasaponin B glucuronic acid arabinose rhamnoside	Terpenoids	Triterpene Saponin	3229.47	1550.53	4666.77	1788.64
pmp000199	923.5	423.36	922.493	C48H74O17	Soyasaponin γg	Terpenoids	Triterpene Saponin	435207	499730	440703	501413
Zjgp101338	923.5	423.36	922.493	C48H74O17	glyyunnansapogenin I-GlcA-Glc-Glc	Terpenoids	Triterpene Saponin	267507	312057	274337	295217
Zjgp101339	923.5	423.37	922.493	C48H74O17	squasapogenol-GlcA-Glc-Glc	Terpenoids	Triterpene Saponin	569513	698757	746650	832780
Lhmp092904	925.52	423.36	924.508	C48H76O17	Dehydroxysoyasaponin E glucuronic acid glucose rhamnoside	Terpenoids	Triterpene Saponin	126007	128440	104096	165233
pmp000511	944.55	425.37	926.466	C48H78O17	Kaikasaponin II	Terpenoids	Triterpene Saponin	8954.7	8173.33	10687.7	5895.47
Lhdp091308	927.49	439.35	926.487	C47H74O18	Soyasaponin E glucuronic acid glucose arabinoside	Terpenoids	Triterpene Saponin	1960.73	1358.8	3666.13	9
Zmcp007018	927.49	439.36	926.488	C47H74O18	Durupcoside A	Terpenoids	Triterpene Saponin	921.133	1396.77	1055.14	9
Lmdp006386	927.53	423.36	926.524	C48H78O17	Soyasaponin II Methyl Ester	Terpenoids	Triterpene Saponin	1896.91	2757	1912.6	3439.33
Lhdp110509	929.51	423.36	928.503	C47H76O18	Soyasaponin B arabinose glucuronic acid glucoside	Terpenoids	Triterpene Saponin	6428.37	4386	3414.6	4362.5
Lhdp091306	929.51	423.36	928.503	C47H76O18	Soyasaponin B glucuronic acid glucose arabinoside	Terpenoids	Triterpene Saponin	11368.7	9058.13	15169.3	10429.5
Lmmp008478	941.51	439.36	940.503	C48H76O18	Soyasapogenol E-3-O-rhamnosyl(1,2)glucosyl(1,2)glucuronide	Terpenoids	Triterpene Saponin	252503	122760	510637	87664
Lhdp090711	941.51	439.36	940.503	C48H76O18	Dehydrosoyasaponin Bb	Terpenoids	Triterpene Saponin	127268	71522.7	266700	44253.7
pmp000200	941.51	439.35	940.503	C48H76O18	Soyasaponin βe	Terpenoids	Triterpene Saponin	203087	101219	431960	75219.7
pmp000201	943.53	599.39	942.519	C48H78O18	Soyasaponin βb (Soyasaponin I)	Terpenoids	Triterpene Saponin	825997	550150	1.09837e+06	574583
Lhdp090714	957.5	455.35	956.498	C48H76O19	Dehydrosoyasaponin A3	Terpenoids	Triterpene Saponin	15303	16018	9	13870
Lhdp090703	959.52	457.36	958.514	C48H78O19	Soyasaponin A3	Terpenoids	Triterpene Saponin	7768.27	19733.7	9	23882.3
pmp000203	959.52	599.39	958.514	C48H78O19	Soyasaponin βa (Soyasaponin V)	Terpenoids	Triterpene Saponin	55708.7	23478	54211.7	21193.3
Zjgp101416	971.48	469.33	970.477	C48H74O20	uralsaponin R	Terpenoids	Triterpene Saponin	2086.27	846.453	4544.17	9
Lhdp110508	971.48	469.33	970.477	C48H74O20	Soyasaponin H glucuronic acid glucose rhamnoside	Terpenoids	Triterpene Saponin	2439.6	973.237	4950.8	1175.89
Lmmp007048	971.48	469.33	970.477	C48H74O20	Ceanothic acid-3-O-glucuronic acid-rutinose	Terpenoids	Triterpene Saponin	2802.77	1568.07	6844.2	9
Lhdp091113	973.5	471.34	972.493	C48H76O20	Hydroxysoyasaponin I glucuronic acid glucose rhamnoside	Terpenoids	Triterpene Saponin	127083	96909.7	145427	109680
Lmwp005925	973.5	471.35	972.493	C48H76O20	Azukisaponin IV	Terpenoids	Triterpene Saponin	153790	155407	161887	165897
Lmmp006307	973.5	471.35	972.493	C48H76O20	Bayogenin-3-O-glucuronide-28-O-(2''-O-Rhamnosyl)glucoside	Terpenoids	Triterpene Saponin	174720	176020	234383	182830
Lhmp091606	1029.53	423.36	1028.52	C51H80O21	Soyasaponin B malonyl glucuronic acid rhamnose glucoside	Terpenoids	Triterpene Saponin	2666.7	537.433	6603.4	9
Lhmp091601	1045.56	423.36	1044.55	C52H84O21	Demethylsoyaponin I rhamnose arabinose glucose rhamnoside	Terpenoids	Triterpene Saponin	9	197.987	574.497	989.777
pmp000205	1069.56	423.36	1068.55	C54H84O21	Soyasaponin βg (Soyasaponin VI)	Terpenoids	Triterpene Saponin	512527	706810	508447	716790
Lhmp091408	1105.57	441.37	1104.57	C54H88O23	Soyasaponin B glucose glucuronic acid glucose glucose rhamnoside	Terpenoids	Triterpene Saponin	8868.17	10697.5	8186.57	7907.03
Lssp210085	439.36	203.18	438.35	C30H46O2	3,11-dioxo-β-oleorene	Terpenoids	Triterpene	58488.7	46344	36637.7	30969.3
pmn001700	455.35	455.35	456.36	C30H48O3	24,30-Dihydroxy-12(13)-enolupinol	Terpenoids	Triterpene	3496.37	26394.3	3641.47	31852.7
mws4053	455.35	455.35	456.36	C30H48O3	Ursolic acid	Terpenoids	Triterpene	3450.23	38976.7	4352.47	38939.3
Lmdn006811	455.35	455.35	456.36	C30H48O3	Soyasapogenol E	Terpenoids	Triterpene	2452.53	19471	1685.37	29219.3
Hmdn006855	455.35	455.35	456.361	C30H48O3	3,4-Cycloopen-cycloaltin-4(29),25-diene-24(R)-hydroxy-3-carboxylic acid	Terpenoids	Triterpene	6827.2	5377.43	5778.53	6880.8
MWSmce052	455.36	455.36	456.7	C30H48O3	3-Epiursolic Acid	Terpenoids	Triterpene	9	22378.7	9	26155.7
mws1086	457.37	375.1	458.376	C30H50O3	Soyasapogenol B	Terpenoids	Triterpene	92476.3	93780	94791.7	96995
Qmyp101232	225.15	95.08	224.141	C13H20O3	Vomifoliol	Terpenoids	Monoterpenoids	53008.3	129487	57649.7	126447
Lmdp002381	227.09	149.06	226.084	C11H14O5	Genipin	Terpenoids	Monoterpenoids	209610	127863	210223	107687
mws1526	359.13	197	358.126	C16H22O9	Sweroside	Terpenoids	Monoterpenoids	78733.7	65732.3	81880.3	77049.3
pmp000695	375.13	177.05	374.121	C16H22O10	Swertiamarin	Terpenoids	Monoterpenoids	11182.5	10071.3	12405	9590.73
mws1565	389.14	209.08	388.137	C17H24O10	Geniposide	Terpenoids	Monoterpenoids	186770	206563	180297	217973
pmp001054	422.17	225.08	404.132	C17H24O11	Gardenoside	Terpenoids	Monoterpenoids	119620	82021	166037	107760
Qmyp101234	207.14	95.09	206.131	C13H18O2	Dehydrovomifoliol	Terpenoids	Sesquiterpenoids	34972.7	59133.7	43456.7	67164.3
ML10174588	233.16	233.16	234.162	C15H22O2	Confertifoline	Terpenoids	Sesquiterpenoids	782613	863527	825703	903710
Qmyp101101	237.18	81.07	236.178	C15H24O2	Capsidiol	Terpenoids	Sesquiterpenoids	33115	52969.3	18537	71616.7
Hmmp003004	389.14	149.06	388.137	C17H24O10	Vogeloside	Terpenoids	Sesquiterpenoids	40745.7	37659	62581.7	37191
pmb1096	118.07	91	117.058	C8H7N	Indole	Alkaloids	Plumerane	332973	323987	332183	280210
mws0103	146.06	91	145.053	C9H7NO	Indole-3-carboxaldehyde	Alkaloids	Plumerane	38994.7	31551.7	33816.3	22906.7
pmb0819	157	130	156.069	C10H8N2	3-Indoleacetonitrile	Alkaloids	Plumerane	63553.3	63473	61054.7	64259.7
mws1417	160.04	116	161.048	C9H7NO2	Indole-3-carboxylic acid*	Alkaloids	Plumerane	66776	52488	85767.7	48487.3
mws0102	160.04	116	161.048	C9H7NO2	Indole-5-carboxylic acid*	Alkaloids	Plumerane	34062.7	21570.7	45045	23857.7
Hmmp001310	188.07	118.07	187.063	C11H9NO2	3-Indoleacrylic acid	Alkaloids	Plumerane	3.64473e+07	2.86797e+07	2.67243e+07	2.94067e+07
pme2244	190.09	118.07	189.07	C11H11NO2	3-Indolepropionic acid	Alkaloids	Plumerane	30970	31511	19495	23790
Zmbp002538	205.1	146.06	204.09	C11H12N2O2	1-Methoxy-indole-3-acetamide	Alkaloids	Plumerane	3.62467e+06	2.88823e+06	2681200	3029100
pmb0818	206.1	147.5	205.074	C11H11NO3	Methoxyindoleacetic acid	Alkaloids	Plumerane	2.81237e+06	2429300	2017500	2.44383e+06
mws0677	219.11	160	218.106	C12H14N2O2	N-Acetyl-5-hydroxytryptamine	Alkaloids	Plumerane	67095.3	66716	68182.7	69933
Lmwp102904	219.15	174.09	218.142	C13H18N2O	N,N-Dimethyl-5-methoxytryptamine	Alkaloids	Plumerane	15380.3	18565.7	15917.3	20159
MWSmce709	130.06	103.05	129.058	C9H7N	Isoquinoline	Alkaloids	Isoquinoline alkaloids	258153	231347	186483	247140
pmb0484	104.1	60.1	103.091	C5H13NO	Choline	Alkaloids	Alkaloids	1.68337e+07	18163000	1.53223e+07	17542000
pme2122	112.09	95	111.08	C5H9N3	Histamine	Alkaloids	Alkaloids	157327	172433	154870	165267
pme0066	116.1	74	117.054	C3H7N3O2	Guanidinoacetate	Alkaloids	Alkaloids	25147.7	18318.8	49127.7	9
mws0191	118.09	59	117.079	C5H11NO2	Betaine	Alkaloids	Alkaloids	4136900	5.30703e+06	5.08483e+06	5625300
pmp001287	120.08	103.05	119.073	C8H9N	N-Benzylmethylene isomethylamine	Alkaloids	Alkaloids	4.32433e+06	5.97443e+06	3968200	6.04147e+06
mws0491	122.1	105	121.089	C8H11N	Phenethylamine	Alkaloids	Alkaloids	61245.7	59293	58546.3	50029.3
pmb0812	127.1	81.2	126.043	C5H6N2O2	Imidazole-4-acetate	Alkaloids	Alkaloids	142523	118407	149100	108141
pmb0501	131.13	114.1	130.122	C5H14N4	Agmatine	Alkaloids	Alkaloids	6490.53	5425.3	6899.9	5650.97
HJKP000649	136.07	91.05	135.068	C8H9NO	N-benzylformamide	Alkaloids	Alkaloids	133757	98097	153600	91530.7
Lmgp000659	136.08	91.05	135.068	C8H9NO	2-Phenylacetamide	Alkaloids	Alkaloids	122173	101147	153470	89089.7
pma0948	138.09	121.1	137.084	C8H11NO	Phenylethanolamine	Alkaloids	Alkaloids	289177	402793	234637	391450
mws0704	140.01	78.96	141.019	C2H8NO4P	O-Phosphorylethanolamine	Alkaloids	Alkaloids	47845.7	58811.3	45412.7	58172.7
pma2987	142.1	124.09	141.09	C6H11N3O	Histidinol	Alkaloids	Alkaloids	1.29237e+07	13733000	1.33567e+07	1.45357e+07
MWS3020	145.13	86.1	144.126	C7H16N2O	N-Acetylcadaverine	Alkaloids	Alkaloids	195710	245377	236733	207830
mws1346	162.08	98	161.069	C6H11NO4	DL-2-Aminoadipic acid	Alkaloids	Alkaloids	1.23973e+06	898010	2.05453e+06	752797
Lmcp000282	162.11	85.03	161.105	C7H15NO3	L-Carnitine	Alkaloids	Alkaloids	2532300	3.13683e+06	3.30407e+06	3.88027e+06
MWSmce584	138.09	77.04	173.64	C8H12ClNO	Tyramine (hydrochloride)	Alkaloids	Alkaloids	3267000	2.92517e+06	2.94287e+06	2942800
pmb1754	184	125	184.073	C5H15NO4P+	O-Phosphocholine	Alkaloids	Alkaloids	1175200	1380800	1.20353e+06	1319100
Hmgp002327	188.07	118.06	187.063	C11H9O2N	3-amino-2-naphthoic acid	Alkaloids	Alkaloids	3.70653e+07	2.96283e+07	2.73437e+07	3.06543e+07
mws0018	203.22	83	202.216	C10H26N4	Spermine	Alkaloids	Alkaloids	9503700	1.09202e+07	1.10377e+07	1.10027e+07
MWStz152	206.08	118.07	205.21	C11H11NO3	2-(Acetylamino)-3-phenyl-2-propenoic acid	Alkaloids	Alkaloids	12386.3	11084.9	16584.3	9
MWSmce349	282.28	114.09	281.48	C18H35NO	Laurocapram	Alkaloids	Alkaloids	54397.7	49036.7	42200.3	44544.3
Zmzp005934	284.3	102.09	283.288	C18H37NO	Stearamide	Alkaloids	Alkaloids	33001.7	29479.7	25448.7	34696
mws1375	304.15	185.09	303.143	C12H21N3O6	Nicotianamine	Alkaloids	Alkaloids	42196.7	99136	102334	114710
mws0983	326.31	62.06	325.298	C20H39NO2	N-Oleoylethanolamine	Alkaloids	Alkaloids	69808.3	61605.7	33845	45975.7
pmb2211	343.3	240.7	342.288	C19H38N2O3	Cocamidopropyl betaine	Alkaloids	Alkaloids	10979	10997.4	17090.4	14497.4
pmf0557	327.04	171	350.034	C16H11N2NaO4S	Orange I	Alkaloids	Alkaloids	9	9	14102	9
Qmhp090808	469.22	307.13	468.205	C29H28N2O4	18-Demethylparaensidimerin C	Alkaloids	Alkaloids	1765700	2346900	2.19483e+06	2144900
pmb0782	86.1	69.2	85.089	C5H11N	Piperidine	Alkaloids	Piperidine alkaloids	1.23223e+06	947340	1.28003e+06	947557
pmp001198	132.1	57.1	131.095	C6H13NO2	6-Deoxyfagomine	Alkaloids	Piperidine alkaloids	1.47513e+06	1.10882e+06	1.44127e+06	998790
NK10246260	162.06	116.05	161.048	C9H7NO2	2,4-Dihydroxyquinoline	Alkaloids	Quinoline alkaloids	11880	7346.83	11457.7	9070.17
Lmqp002784	138.06	77.04	137.048	C7H7NO2	Salicylamide	Alkaloids	Phenolamine	672440	685380	741563	646973
Lmgp000796	150.06	61.01	149.048	C8H7NO2	4-Hydroxymandelonitrile	Alkaloids	Phenolamine	706280	514140	1015670	535913
MWStz070	182.08	91.05	181.074	C9H11NO3	N-(2-Hydroxy-4-methoxyphenyl)acetamide	Alkaloids	Phenolamine	4.84147e+06	3.97657e+06	6.05367e+06	3.59153e+06
pmb0496	307.18	177.05	306.169	C15H22N4O3	N-Feruloylagmatine	Alkaloids	Phenolamine	11119.2	14628.3	6101.53	14640.7
Hmtn001358	310.09	148.04	311.101	C14H17NO7	2-(D-Glucosyloxy)-4-hydroxybenzeneacetonitrile	Alkaloids	Phenolamine	122530	141047	116093	152620
pmn001727	474.18	312.12	475.184	C24H29NO9	N-(4-O-(Glucosyl)-E-feruloyl)-tyramine	Alkaloids	Phenolamine	45573.3	28964.7	69130	27651
Zmsp000878	182.08	136.08	181.074	C9H11NO3	4-Hydroxy-5-(2-oxo-1-pyrrolidinyl)benzoic acid	Alkaloids	Pyrrole alkaloids	1622400	1.16657e+06	2.08827e+06	1.25497e+06
pme2268	138.05	94.07	137.048	C7H7NO2	Trigonelline	Alkaloids	Pyridine alkaloids	48484000	45275000	4.37347e+07	44618000
pme0436	577.14	407.1	578.142	C30H26O12	Procyanidin B3*	Tannins	Proanthocyanidins	57110	64978.3	52018.3	74661.7
pme0434	577.14	407.1	578.142	C30H26O12	Procyanidin B2*	Tannins	Proanthocyanidins	29855.3	51243.3	31583	48693.7
mws0836	577.14	425.1	578.142	C30H26O12	Procyanidin B1*	Tannins	Proanthocyanidins	120443	184053	112553	216977
pmn001646	865.2	577.1	866.206	C45H38O18	Procyanidin C1	Tannins	Proanthocyanidins	4473.53	5240.9	2997.9	6623.03
pmn001647	865.2	713.2	866.206	C45H38O18	Procyanidin C2	Tannins	Proanthocyanidins	5233.7	11331.7	8574.9	10720.5
pmp000103	1155.28	867.21	1154.27	C60H50O24	Arecatannin A2	Tannins	Tannin	1639.18	2128.6	2641.97	3111.37
pmp000102	1155.28	867.21	1154.27	C60H50O24	Arecatannin A1	Tannins	Tannin	9	9	1348.13	2545.53
mws0133	123.06	80.05	122.048	C6H6N2O	Nicotinamide	Others	Vitamin	2.88543e+06	2480100	2.04357e+06	2.76503e+06
Lmbp000668	124.04	78.03	123.032	C6H5NO2	Isonicotinic acid*	Others	Vitamin	1160000	892753	1.11577e+06	914010
pme0490	124.04	78	123.032	C6H5NO2	Nicotinic acid (Vitamin B3)*	Others	Vitamin	1.06776e+06	862063	924920	845827
pme2165	155.01	111	156.017	C5H4N2O4	Orotic acid	Others	Vitamin	66820	64305.3	60426.7	83293.3
Zmjp000624	168.06	150.05	167.058	C8H9NO3	Pyridoxal	Others	Vitamin	22346.7	24627	24580.7	31365.3
pme1383	170.08	134.1	169.074	C8H11NO3	Pyridoxine	Others	Vitamin	2.26993e+06	1.77867e+06	2566900	1.82433e+06
Hmfn000531	175.02	87.01	176.032	C6H8O6	L-Ascorbic acid (Vitamin C)	Others	Vitamin	31710.3	111652	31654.7	210497
pme2596	184.06	148	183.053	C8H9NO4	4-Pyridoxic acid	Others	Vitamin	20224.3	12617.3	24863.3	14014.7
mws1337	220.12	202.1	219.111	C9H17NO5	D-Pantothenic Acid	Others	Vitamin	1139600	1.46563e+06	1.28243e+06	1.42643e+06
pme2266	245.1	227	244.088	C10H16N2O3S	Biotin	Others	Vitamin	28840	30365	12798.3	19306.3
pma3101	256.2	124.1	256.082	C11H14NO6+	Nicotinate D-ribonucleoside	Others	Vitamin	1098500	947053	1.08357e+06	999590
pmb0789	332.13	152.07	331.127	C14H21NO8	Pyridoxine-5'-O-glucoside	Others	Vitamin	105061	390710	103864	376837
pmb0801	346.11	184.1	345.106	C14H19NO9	4-Pyridoxic acid-O-glucoside	Others	Vitamin	11816.7	11955.7	13358.7	9
mws0232	377.15	243.09	376.138	C17H20N4O6	Riboflavin (Vitamin B2)	Others	Vitamin	53303.3	45019.7	72977	53759
pmf0248	403.36	373.1	402.35	C27H46O2	Delta-Tocopherol	Others	Vitamin	1925.5	2637.3	2728.6	4820.37
pme1014	445.3	341.3	444.303	C31H40O2	Menatetrenone (Vitamin K2)	Others	Vitamin	93122	91435	71886.3	68855
MWSmce674	451.36	89.06	450.7	C31H46O2	Vitamin K1	Others	Vitamin	18733.7	17222	18648.3	20209.7
pme2287	423.03	302	460.014	C12H19ClN4O7P2S	Thiamine pyrophosphate	Others	Vitamin	43582.7	66470.7	66112.7	75840.7
pma0134	121.04	93.06	120.042	C4H8O4	D-(-)-Threose	Others	Saccharides and Alcohols	19498.7	26501	9	9
pme2134	121	59	122.058	C4H10O4	D-Threitol	Others	Saccharides and Alcohols	1314500	1.24727e+06	1.43957e+06	1.24663e+06
Lmbn000198	133.01	71.01	134.022	C4H6O5	3-Dehydro-L-Threonic Acid	Others	Saccharides and Alcohols	5.40167e+06	4.86443e+06	5832900	5.30583e+06
mws0889	135.03	75.01	136.037	C4H8O5	D-Threonic Acid	Others	Saccharides and Alcohols	173203	178827	151330	186650
Zmyn000230	147.03	57.03	148.037	C5H8O5	2-Dehydro-3-deoxy-L-arabinonate	Others	Saccharides and Alcohols	527463	540500	705150	561520
mws1499	149.05	59.01	150.053	C5H10O5	D-Arabinose*	Others	Saccharides and Alcohols	91088.7	78769	110073	85560.3
Zmgn000173	149.05	75.01	150.053	C5H10O5	D-Ribose*	Others	Saccharides and Alcohols	23524.3	26092.3	22768.3	30523.7
MWSmce199	149.05	59.02	150.13	C5H10O5	L-Xylose*	Others	Saccharides and Alcohols	97839.7	93538.3	114080	105323
mws0213	151.06	71	152.068	C5H12O5	Ribitol*	Others	Saccharides and Alcohols	213080	158927	338563	203517
pme0513	151.06	59	152.068	C5H12O5	Xylitol*	Others	Saccharides and Alcohols	111552	86460.7	250947	97172
mws0437	151.06	71	152.068	C5H12O5	D-Arabitol*	Others	Saccharides and Alcohols	87444.3	72436	140617	86053.3
pmf0175	157.16	157.2	158.167	C10H22O	2-Decanol*	Others	Saccharides and Alcohols	5.59933e+06	5.82653e+06	6.05097e+06	6.16527e+06
pmf0174	157.16	157.2	158.167	C10H22O	1-Decanol*	Others	Saccharides and Alcohols	5.03843e+06	5.27577e+06	5422200	5.30297e+06
pme2529	163.2	101	164.068	C6H12O5	1,5-Anhydro-D-glucitol	Others	Saccharides and Alcohols	20435	20270.7	9	9
mws0344	165.04	75	166.048	C5H10O6	D-Xylonic acid	Others	Saccharides and Alcohols	1650100	1.86763e+06	2.45143e+06	1.96257e+06
MWSmce165	165.08	59.02	166.17	C6H14O5	L-Fucitol	Others	Saccharides and Alcohols	204677	176327	289033	205857
mws4175	175.02	85.03	176.032	C6H8O6	D-Glucurono-6,3-lactone	Others	Saccharides and Alcohols	9410.67	20065	8616.2	13345.2
pme2253	177.04	59	178.048	C6H10O6	L-Gulono-1,4-Lactone	Others	Saccharides and Alcohols	70819.3	61609.3	78543.3	74834.3
pmb0786	180.09	163.06	179.079	C6H13NO5	D-Glucosamine	Others	Saccharides and Alcohols	153090	173920	9	9
pmf0138	179.06	59	180.063	C6H12O6	D-Mannose*	Others	Saccharides and Alcohols	226517	234090	237193	253597
pme0516	179.06	87	180.063	C6H12O6	Inositol*	Others	Saccharides and Alcohols	584107	398213	622507	460870
mws1164	179.06	59.01	180.063	C6H12O6	D-Fructose	Others	Saccharides and Alcohols	366890	315637	335477	357220
pmf0139	179.06	59	180.063	C6H12O6	D-Galactose*	Others	Saccharides and Alcohols	337600	286210	346887	346967
mws4170	179.06	59.01	180.063	C6H12O6	D-Glucose*	Others	Saccharides and Alcohols	366890	315637	335477	357220
MWSslk235	181.07	59.01	182.079	C6H14O6	Allitol*	Others	Saccharides and Alcohols	376273	295677	621533	382920
pme2237	181.07	101	182.079	C6H14O6	Dulcitol*	Others	Saccharides and Alcohols	385460	276133	660837	326313
mws1155	181.07	101.02	182.079	C6H14O6	D-Mannitol*	Others	Saccharides and Alcohols	139837	99380.7	224953	118817
mws0214	181.07	71	182.079	C6H14O6	D-Sorbitol*	Others	Saccharides and Alcohols	265257	223177	497950	265903
Zmgn000447	184.98	78.96	185.993	C3H7O7P	3-Phospho-D-glyceric acid	Others	Saccharides and Alcohols	58238	48945.3	64723	56086.3
mws1189	193.04	72.8	194.033	C6H10O7	D-Galacturonic acid	Others	Saccharides and Alcohols	44782	72405	65451.7	73997.7
pme3705	193.04	73	194.043	C6H10O7	D-Glucoronic acid	Others	Saccharides and Alcohols	80897.3	93552.7	78937.3	97580
pme0534	195.05	74.9	196.058	C6H12O7	Gluconic acid	Others	Saccharides and Alcohols	1806100	1.48893e+06	2.50647e+06	1.69533e+06
Zmzn000079	199	78.96	200.009	C4H9O7P	D-Erythrose-4-phosphate	Others	Saccharides and Alcohols	20079.3	20088.3	20243.7	23371.3
Zmpn000199	209.03	85.03	210.038	C6H10O8	D-Galactaric acid	Others	Saccharides and Alcohols	904980	1.13363e+06	816927	1.25267e+06
Zmyn000108	209.03	85.03	210.038	C6H10O8	D-Saccharic acid	Others	Saccharides and Alcohols	739807	1.14369e+06	864267	1.33773e+06
mws4174	222.1	138	221.09	C8H15NO6	N-Acetyl-D-mannosamine*	Others	Saccharides and Alcohols	30965	52125.3	36659.7	42215
mws2608	222.1	84.05	221.09	C8H15NO6	N-Acetyl-D-galactosamine*	Others	Saccharides and Alcohols	1.43403e+06	1321200	1.29591e+06	1.38297e+06
pme2755	222	144	221.09	C8H15NO6	N-Acetyl-D-glucosamine*	Others	Saccharides and Alcohols	1.61947e+06	1.81687e+06	1.67243e+06	2010900
Zmyn000110	258.04	78.96	259.046	C6H14NO8P	D-Glucosamine 1-phosphate	Others	Saccharides and Alcohols	8996.77	9056.73	6843.77	6379
mws1090	259.02	97	260.03	C6H13O9P	Glucose-1-phosphate*	Others	Saccharides and Alcohols	74531	55787.3	64522.7	73397
pme3313	259	97	260.03	C6H13O9P	D-Fructose 6-phosphate	Others	Saccharides and Alcohols	49204.7	78502	68180.3	64840.3
mws0866	259.02	97	260.03	C6H13O9P	D-Glucose 6-phosphate*	Others	Saccharides and Alcohols	21229.3	22776	32420.7	25116.3
MWSslk110	285.1	123.04	284.26	C13H16O7	Helecin	Others	Saccharides and Alcohols	9	4983.1	6068.67	6303.03
pmb3081	289	97	290.004	C6H11PO11	Glucarate O-Phosphoric acid	Others	Saccharides and Alcohols	506530	547287	465077	587440
pme3163	289	97	290.04	C7H15O10P	D-Sedoheptuiose 7-phosphate	Others	Saccharides and Alcohols	1.09162e+07	11196600	10509000	1.22083e+07
pmf0314	289.25	157	290.261	C20H34O	(+)-cis-Abienol	Others	Saccharides and Alcohols	7758.33	7997.23	7860.4	8043.07
pmb3079	300.05	96.9	301.056	C8H16NO9P	N-Acetyl-D-glucosamine-1-phosphate	Others	Saccharides and Alcohols	19577.7	24228.3	22162.3	23882.3
pme3311	339	97	339.996	C6H14O12P2	D-Fructose-1,6-biphosphate*	Others	Saccharides and Alcohols	5535.73	5729.67	9030.1	9
Zmyn000083	338.99	78.96	339.996	C6H14O12P2	D-Glucose 1,6-bisphosphate*	Others	Saccharides and Alcohols	21169.7	14317.3	30439.3	21598.3
Lmsn000381	341.11	89.02	342.116	C12H22O11	D-Maltose*	Others	Saccharides and Alcohols	4.57797e+06	5.12787e+06	4.00997e+06	5.86307e+06
mws1080	341.11	179	342.116	C12H22O11	Galactinol*	Others	Saccharides and Alcohols	3108600	5.47427e+06	6.52497e+06	7.58483e+06
mws5038	341.11	89.02	342.116	C12H22O11	Isomaltulose*	Others	Saccharides and Alcohols	3845400	4.08843e+06	3690500	3.28847e+06
mws0264	341.11	119	342.116	C12H22O11	D-Trehalose*	Others	Saccharides and Alcohols	1855030	3.10863e+06	2.36207e+06	3.15453e+06
Zmjn000425	341.11	89.02	342.116	C12H22O11	D-Lactulose	Others	Saccharides and Alcohols	503160	520720	464307	389017
pme0519	341.11	119.03	342.116	C12H22O11	D-Sucrose*	Others	Saccharides and Alcohols	9447600	1.04774e+07	12290000	1.38687e+07
mws1333	341.11	113	342.116	C12H22O11	Melibiose*	Others	Saccharides and Alcohols	2236000	2.05503e+06	1.95153e+06	2.42287e+06
MA10039641	341.11	89.02	342.116	C12H22O11	Lactobiose*	Others	Saccharides and Alcohols	217993	640697	331590	172873
MWSmce203	341.12	73.03	342.3	C12H22O11	D-(+)-Cellobiose*	Others	Saccharides and Alcohols	54337.3	62512.3	54913	106534
MWS1983	343.12	89.03	344.132	C12H24O11	Maltitol*	Others	Saccharides and Alcohols	102325	140287	155783	139173
MWSslk074	343.12	59.01	344.31	C12H24O11	Lactitol*	Others	Saccharides and Alcohols	2.90793e+06	3587900	3041000	3.90547e+06
mws2523	421.08	241.1	422.083	C12H23O14P	Trehalose 6-phosphate*	Others	Saccharides and Alcohols	48079.3	70309.3	59601.7	79119.3
mws1089	421.1	241	422.083	C12H23O14P	Sucrose-6-phosphate*	Others	Saccharides and Alcohols	118903	139280	108834	165987
pme0500	503.16	323	504.169	C18H32O16	D-Melezitose	Others	Saccharides and Alcohols	886667	1.10943e+06	915773	1182900
pme2125	503.16	179	504.169	C18H32O16	Raffinose	Others	Saccharides and Alcohols	4.20683e+06	3348000	3.77373e+06	4.59437e+06
Hmqp000191	505.18	127.03	504.17	C18H32O16	Planteose	Others	Saccharides and Alcohols	11564.3	17954.7	17802	23949.3
MWSmce486	503.16	383.12	504.44	C18H32O16	Manninotriose	Others	Saccharides and Alcohols	11829.8	15854.3	54090.3	17925.7
pmb2653	649.1	145	650.227	C24H42O20	D(+)-Melezitose O-rhamnoside	Others	Saccharides and Alcohols	9893.3	14310	28693.3	13998
mws4163	665.21	485.3	666.222	C24H42O21	Nystose*	Others	Saccharides and Alcohols	1.43086e+06	2450800	1815500	2549700
mws1593	665.21	161	666.222	C24H42O21	D-Maltotetraose*	Others	Saccharides and Alcohols	197413	245177	186517	248260
Lmdn000248	827.27	665.22	828.275	C30H52O26	Verbascose	Others	Saccharides and Alcohols	83221.7	77656.3	92154.3	88602.3
MWSmce598	829.28	325.11	828.72	C30H52O26	Maltopentaose	Others	Saccharides and Alcohols	22381.5	31653	23924	9
Zmdp000376	130.09	84.08	129.09	C5H11N3O	4-Guanidinobutanal	Others	Others	8606200	10558000	1.16307e+07	11482000
pmb0764	144.05	113.2	143.04	C6H9NOS	4-Methyl-5-thiazoleethanol	Others	Others	98264.7	100245	58535	106146
pmn001380	187.1	169.09	188.105	C9H16O4	Eucommiol	Others	Others	34640.3	33097.7	45704	53697
Zmjp000966	268.11	136.06	267.097	C10H13N5O4	Vidarabine	Others	Others	2339400	2.55147e+06	2.23713e+06	2.58507e+06
mws1038	277.12	146	278.13	C11H22N2O4S	Pantetheine	Others	Others	58125.3	113593	49215.3	125947
MWS20160	296.11	85.03	295.106	C14H17NO6	Prunasin	Others	Others	55676.3	61702.7	72522	76938
Jmbn003691	311.11	59.01	312.121	C15H20O7	3,4-dihydroxy-allylbenzene-3-O-β-D-glucopyranoside	Others	Others	85657.3	95847.3	202750	101166
Smcp000882	328.13	310.12	327.132	C15H21NO7	N-benzoyl-2-aminoethyl-β-D-glucopyranoside	Others	Others	42631	23556	25307.7	27811
Wmmn000125	525.16	167.03	526.169	C24H30O13	mudanpioside E	Others	Others	33130.7	13776.3	36163.3	13080.4
HX1365	147.04	91.05	146.037	C9H6O2	Coumarin	Lignans and Coumarins	Coumarins	1.18927e+06	1.23757e+06	1.29927e+06	750270
mws1013	177.02	133.2	178.027	C9H6O4	Esculetin	Lignans and Coumarins	Coumarins	251113	449883	423960	470380
pmn001492	187.1	123.1	188.041	C11H8O3	Ayapin	Lignans and Coumarins	Coumarins	50962.7	76922	65995.3	84724.7
MWSCX014	193.05	133.03	192.042	C10H8O4	Scopoletin (7-Hydroxy-6-methoxycoumarin)	Lignans and Coumarins	Coumarins	491753	168200	664507	178737
HX1363	193.05	133.03	192.042	C10H8O4	isoscopoletin	Lignans and Coumarins	Coumarins	472537	159253	605333	183990
Cmpp003619	193.05	105.07	192.042	C10H8O4	6,7-Dihydroxy-4-methylcoumarin	Lignans and Coumarins	Coumarins	149517	82689	145843	103300
Hmcp002123	193.05	178.02	192.042	C10H8O4	Isoscopoletin (6-Hydroxy-7-Methoxycoumarin)	Lignans and Coumarins	Coumarins	435053	138367	605177	158517
mws1076	207.07	151	206.058	C11H10O4	Scoparone	Lignans and Coumarins	Coumarins	43173	9	58575.3	9
mws1014	209.04	149.1	208.037	C10H8O5	Fraxetin (7,8-Dihydroxy-6-methoxycoumarin)	Lignans and Coumarins	Coumarins	28930.7	18695.7	31745.7	19670.7
Cmyn001328	339.07	177.02	340.079	C15H16O9	Daphnin	Lignans and Coumarins	Coumarins	4.48157e+06	2.55307e+06	6.00813e+06	2968800
Lmbn001162	339.07	177.02	340.079	C15H16O9	Esculetin-7-O-glucoside	Lignans and Coumarins	Coumarins	4.46367e+06	2.66447e+06	5.90893e+06	2.67113e+06
mws1015	339.07	177	340.079	C15H16O9	Esculin (6,7-DihydroxyCoumarin-6-glucoside)	Lignans and Coumarins	Coumarins	3.77683e+06	2430700	5.25557e+06	2.22207e+06
MWSmce024	355.1	193.05	354.095	C16H18O9	Scopoletin-7-O-glucoside (Scopolin)	Lignans and Coumarins	Coumarins	1175900	623013	1589300	628627
HX1364	355.1	163.04	354.095	C16H18O9	isoscopoletin-glucoside	Lignans and Coumarins	Coumarins	87385.3	55709	36510.3	69468.7
mws4102	365.1	350.3	366.11	C21H18O6	Isoglycyrol	Lignans and Coumarins	Coumarins	9	9	1494.23	1728.87
mad1424	427.05	295.05	426.043	C17H14O13	Ditartaroyl-hydroxycoumarin	Lignans and Coumarins	Coumarins	89928.3	70779.7	85800.3	76201.7
Lmdn004267	357.13	151.04	358.142	C20H22O6	Epipinoresinol	Lignans and Coumarins	Lignans	3868.63	2058.63	4075.83	2805.03
mws0097	357.13	151.04	358.142	C20H22O6	Pinoresinol	Lignans and Coumarins	Lignans	3185.53	3131	3561.37	3381.2
Hmln003169	387.14	329.14	388.153	C21H24O7	Trachelogenin	Lignans and Coumarins	Lignans	10679.8	13967.7	19980.3	16305.3
pmn001378	519.19	357.14	520.194	C26H32O11	Pinoresinol-4-O-glucoside	Lignans and Coumarins	Lignans	30762.7	31020	24173.7	43718.7
Lmtn003096	523.21	361.14	524.226	C26H36O11	Secoisolariciresinol 4-O-glucoside	Lignans and Coumarins	Lignans	625953	912040	727123	1066300
pmn001375	535.18	373.13	536.189	C26H32O12	1-Hydroxypinoresinol-1-O-Glucoside	Lignans and Coumarins	Lignans	14770.7	16427	15388.2	17601.9
Lmdn001925	537.2	375.15	538.205	C26H34O12	Olivil-4'-O-glucoside	Lignans and Coumarins	Lignans	232707	309500	265827	305517
Lmmn002260	551.21	389.17	552.221	C27H36O12	5'-Methoxyisolariciresinol-9'-O-glucoside	Lignans and Coumarins	Lignans	88128.3	119704	101334	116810
Rfmb25702	561.2	357.13	562.205	C28H34O12	Pinoresinol-4-O-(6''-acetyl)glucoside	Lignans and Coumarins	Lignans	8154.17	6955.57	8919.1	6991.6
Lmqn001932	579.21	417.16	580.216	C28H36O13	syringaresinol-4'-O-glucoside	Lignans and Coumarins	Lignans	8681.5	17962.7	8024.4	15276.7
Rfmb26201	621.22	417.16	622.226	C30H38O14	syringaresinol-4'-O-(6''-acetyl)glucoside	Lignans and Coumarins	Lignans	8347.7	19503	4718.3	23386.3
pmn001370	681.24	519.19	682.247	C32H42O16	Pinoresinol-4,4'-O-di-O-glucoside	Lignans and Coumarins	Lignans	10112.3	13892	11567.7	11813.3
Wmhn001575	337.06	175.02	338.1	C16H18O8	1,4,8-Trihydroxynaphthalene-1-O-glucoside	Quinones	Quinones	25488.7	18195.5	36210.7	21638.3
Zmdn011161	239.07	223.03	240.079	C15H12O3	Chrysophanol-9-anthrone	Quinones	Anthraquinone	282543	277757	294893	284173
pmp000608	493.13	331.08	492.127	C23H24O12	Aurantio-obtusin-6-O-Glucoside	Quinones	Anthraquinone	32013	54037	36987.7	64779.3
pme0355	255.07	137	254.058	C15H10O4	Daidzein	Flavonoids	Isoflavones	35088.3	28034.7	32980.3	31210.7
mws0063	271.06	153.02	270.053	C15H10O5	Genistein	Flavonoids	Isoflavones	192133	108263	233377	98819
pme3250	285.08	270	284.068	C16H12O5	Biochanin A	Flavonoids	Isoflavones	10681.8	17742.3	13865.3	20279.7
mws0918	283.06	268	284.068	C16H12O5	Prunetin (5,4'-Dihydroxy-7-methoxyisoflavone)	Flavonoids	Isoflavones	34314	58001.7	32092.7	54378.3
Lmmp004504	287.06	153.02	286.047	C15H10O6	2'-Hydroxygenistein	Flavonoids	Isoflavones	59363.3	38631.3	56706.7	30664.3
mws0062	287.06	241	286.048	C15H10O6	IsoLuteolin (Orobol)(5,7,3',4'-tetrahydroxyisoflavone)	Flavonoids	Isoflavones	34651	26223.7	40063.3	18033
Lmdn006025	287.06	125.02	288.063	C15H12O6	2-Hydroxy-2,3-dihydrogenistein	Flavonoids	Isoflavones	167553	81599	187133	90371
MWS20189	301.07	286.05	300.063	C16H12O6	Tectorigenin	Flavonoids	Isoflavones	270390	200977	448720	190210
pmp000548	301.07	286.04	300.063	C16H12O6	Pratensein	Flavonoids	Isoflavones	246670	192177	436873	182347
Lmmp005689	301.07	258.05	300.063	C16H12O6	Cajanin	Flavonoids	Isoflavones	18912.7	13646.7	30560	12815
pme1587	417.12	255	416.111	C21H20O9	Daidzein-7-O-glucoside(Daidzin)	Flavonoids	Isoflavones	108532	344893	144030	337363
pmp000417	417.12	255.06	416.111	C21H20O9	Daidzein-4'-O-glucoside	Flavonoids	Isoflavones	16712.6	78683	24392	82660
mws1597	417.12	297.1	416.111	C21H20O9	Puerarin	Flavonoids	Isoflavones	19938.7	28761.3	21316	22779
Lmgp004731	433.11	271.06	432.106	C21H20O10	Genistein-7-O-galactoside	Flavonoids	Isoflavones	1.14223e+06	1.33713e+06	1.01003e+06	1336000
Lmgp003335	433.11	271.06	432.106	C21H20O10	4',5-Dihydroxyisoflavone-7-O-galactoside	Flavonoids	Isoflavones	1.09257e+06	1.36897e+06	1.04233e+06	1471700
mws0895	431.1	269	432.106	C21H20O10	Genistein-7-O-Glucoside (Genistin)	Flavonoids	Isoflavones	261323	300120	255517	283300
pmp000413	433.11	283.06	432.106	C21H20O10	Genistein-8-C-glucoside	Flavonoids	Isoflavones	1.83893e+07	18149000	18648000	2.06207e+07
MWSslk002	433.11	271.06	432.38	C21H20O10	Sophoricoside	Flavonoids	Isoflavones	1.06093e+06	1.32873e+06	1.12267e+06	1.33787e+06
pme3400	447.13	285	446.121	C22H22O10	Biochanin A-7-O-glucoside (Sissotrin)	Flavonoids	Isoflavones	10755.5	33814.3	16981.3	29590.3
Lmyp006086	447.13	285.07	446.121	C22H22O10	Prunetin-5-O-glucoside	Flavonoids	Isoflavones	15241.7	31300.7	15531	39110.7
pmp000412	447.13	297.07	446.121	C22H22O10	3'-Methoxypuerarin	Flavonoids	Isoflavones	16831.3	21004	22775.3	14499.3
pmp000193	503.12	255.06	502.111	C24H22O12	6''-O-Malonyldaidzin	Flavonoids	Isoflavones	10694.8	8834.33	12500.8	10515.2
Zmdp004305	505.16	255.07	504.142	C28H24O9	Daidzein-7-O-(2''-benzoyl)rhamnoside	Flavonoids	Isoflavones	15752.7	9863.83	17457.7	13538.3
Zmdp004112	519.11	271.06	518.106	C24H22O13	Genistein-7-O-(6''-malonyl)glucoside	Flavonoids	Isoflavones	34893	19760	54984	17973.7
pmp000194	519.11	271.05	518.106	C24H22O13	6''-O-Malonylgenistin	Flavonoids	Isoflavones	21437	13660	16821.3	9725.97
pmp000411	565.16	433.1	564.148	C26H28O14	Genistein-8-C-apiosyl(1→6)glucoside	Flavonoids	Isoflavones	293333	142150	560717	124537
Lmgp004474	579.17	271.06	578.164	C27H30O14	Genistein-7-O-galactoside-rhamnose	Flavonoids	Isoflavones	461077	352660	418397	398270
Lmhp003217	625.17	317.06	624.169	C28H32O16	2'-Hydoxy,5-methoxyGenistein-O-rhamnosyl-glucoside	Flavonoids	Isoflavones	381027	469380	415207	512107
MWSHY0167	291.09	139.04	290.079	C15H14O6	Catechin*	Flavonoids	Flavanols	192260	223227	236220	265663
pme0460	291.09	139.04	290.079	C15H14O6	Epicatechin*	Flavonoids	Flavanols	63271.3	107641	52574.7	113108
Lmmp003109	305.1	139.04	304.095	C16H16O6	3'-O-Methyl-(-)-epicatechin	Flavonoids	Flavanols	29994.7	25609.3	24058.7	25710
mws0049	307.08	139	306.074	C15H14O7	Gallocatechin*	Flavonoids	Flavanols	327440	610153	303033	691480
mws0042	305.07	125	306.074	C15H14O7	Epigallocatechin*	Flavonoids	Flavanols	146433	266067	148030	310773
mws1397	441.08	169	442.09	C22H18O10	Epicatechin gallate*	Flavonoids	Flavanols	2795.13	9303.77	7339.2	11824.7
mws0355	441.08	169.02	442.09	C22H18O10	Catechin gallate*	Flavonoids	Flavanols	12469.9	7391.27	10822.8	10798.3
HJN041	451.12	289.07	452.131	C21H24O11	Epicatechin glucoside	Flavonoids	Flavanols	226083	356967	208237	440453
Zmdn002400	451.13	289.07	452.132	C21H24O11	Epicatechin-3'-O-β-D-glucopyranoside	Flavonoids	Flavanols	592147	1.10007e+06	579793	1.25077e+06
mws2220	457.08	169.02	458.085	C22H18O11	Gallocatechin 3-O-gallate*	Flavonoids	Flavanols	28738.3	22830	39765	33989
mws0034	457.08	169.01	458.085	C22H18O11	Epigallocatechin-3-gallate*	Flavonoids	Flavanols	27499.7	24562	31269	30554.7
MWSslk148	611.16	303.06	610.52	C27H30O16.xH2O	Rutin hydrate	Flavonoids	Flavanols	60978000	1998900	69183000	2107200
pmb2947	865.2	407.1	866.206	C45H38O18	Catechin-catechin-catechin	Flavonoids	Flavanols	9	8696.47	6292.77	7312.9
pmb0681	403.1	367.08	402.095	C20H18O9	Apigenin-8-C-Arabinoside	Flavonoids	Flavonoid carbonoside	3897.97	3333.03	6310.4	9
Hmgp003664	417.12	381.1	416.111	C21H20O9	Apigenin-6-C-rhamnoside	Flavonoids	Flavonoid carbonoside	32861	25228	34731.3	18228.7
pma6353	417.2	297.1	416.111	C21H20O9	Chrysin-8-C-glucoside	Flavonoids	Flavonoid carbonoside	430343	248823	537173	265433
HJAP012	419.1	383.07	418.09	C20H18O10	Luteolin-8-C-arabinoside	Flavonoids	Flavonoid carbonoside	11367.5	2455.63	5956.37	9
MWSHY0008	433.11	283.06	432.106	C21H20O10	Isovitexin	Flavonoids	Flavonoid carbonoside	1.46207e+07	1.53263e+07	16502000	15966000
mws0048	431.1	311	432.106	C21H20O10	Apigenin-8-C-Glucoside (vitexin)*	Flavonoids	Flavonoid carbonoside	1237100	1309300	1.26097e+06	1.42677e+06
mws1434	431.1	311	432.106	C21H20O10	Apigenin-6-C-glucoside (Isovitexin)*	Flavonoids	Flavonoid carbonoside	1.00963e+06	1.09833e+06	1.07477e+06	1.12553e+06
pme1611	433.11	313	434.121	C21H22O10	Isohemiphloin	Flavonoids	Flavonoid carbonoside	7619800	9.14823e+06	9058500	9.82393e+06
mws1608	447.09	357.1	448.101	C21H20O11	Luteolin-6-C-glucoside (Isoorientin)*	Flavonoids	Flavonoid carbonoside	980907	719963	1001730	783537
mws1299	449.11	299.2	448.101	C21H20O11	Luteolin-8-C-glucoside (orientin)*	Flavonoids	Flavonoid carbonoside	2613200	2.31367e+06	2.68563e+06	2.22383e+06
pmp000233	463.12	313.07	462.116	C22H22O11	Swertiajaponin	Flavonoids	Flavonoid carbonoside	145623	276900	186660	255760
HJAP011	463.11	343.08	462.116	C22H22O11	Chrysoeriol-8-C-glucoside (Scoparin)	Flavonoids	Flavonoid carbonoside	132700	197227	154890	232243
Lmnp002845	463.13	343.09	462.116	C22H22O11	Hispidulin-8-C-glucoside	Flavonoids	Flavonoid carbonoside	121060	199857	144020	192097
mws1292	565.16	409.09	564.123	C26H28O14	Apigenin-6-C-arabinoside-8-C-glucoside (Isoschaftoside)	Flavonoids	Flavonoid carbonoside	9	16340.7	9	24156.3
Zmjp003463	565.16	433.11	564.147	C26H28O14	"vitexin-2""-O-xyloside"	Flavonoids	Flavonoid carbonoside	297783	115970	583650	150063
Smhp004476	565.15	433.11	564.148	C26H28O14	Isovitexin-2''xyloside	Flavonoids	Flavonoid carbonoside	300933	136600	600947	121653
pmp000236	565.16	367.1	564.148	C26H28O14	Isovitexin-8-O-xyloside	Flavonoids	Flavonoid carbonoside	55765.3	29085.3	156973	29795.7
Lmnp003080	565.16	433.11	564.148	C26H28O14	Hispidulin-8-C-(2''-O-xylosyl)xyloside	Flavonoids	Flavonoid carbonoside	5464.67	7095.2	5939.33	5920.8
Lmtp002474	565.16	427.1	564.148	C26H28O14	Apigenin-6-C-(2''-glucosyl)arabinoside	Flavonoids	Flavonoid carbonoside	43418.7	55267	47817.3	49124.3
Lmnp202580	565.16	433.11	564.148	C26H28O14	Apigenin-8-C-(2''-xylosyl)glucoside	Flavonoids	Flavonoid carbonoside	300497	145390	662020	132280
pmp000237	579.13	283.06	578.127	C26H26O15	Apigenin-6-C-(2''-glucuronyl)xyloside	Flavonoids	Flavonoid carbonoside	1.33547e+06	770007	1.64387e+06	748230
Lmyp004081	579.17	313.07	578.164	C27H30O14	Isovitexin-2''-O-rhamnoside	Flavonoids	Flavonoid carbonoside	1.01919e+06	515240	1.11527e+06	542890
pme3227	579.17	433	578.164	C27H30O14	vitexin-2''-O-rhamnoside	Flavonoids	Flavonoid carbonoside	1450820	780663	1047140	769427
Hmgp003641	593.18	447.13	592.177	C28H32O14	Chrysoeriol-6-C-rhamnoside-7-O-rhamnoside	Flavonoids	Flavonoid carbonoside	32267	70048.3	35996.3	80991.7
Lmnp002413	595.17	449.11	594.158	C27H30O15	Luteolin-6-C-rhamnoside-7-O-glucoside	Flavonoids	Flavonoid carbonoside	215673	146497	245753	137573
pmp001106	595.17	577.16	594.158	C27H30O15	vitexin-2''-O-glucoside	Flavonoids	Flavonoid carbonoside	27984	29994.3	48716.7	28185.3
Lmlp002990	595.17	313.07	594.158	C27H30O15	IsoSaponarin(Isovitexin-4'-O-glucoside)	Flavonoids	Flavonoid carbonoside	1.14267e+06	1.54187e+06	1.13477e+06	1.58177e+06
Zmjp003291	595.17	433.12	594.158	C27H30O15	"vitexin-2""-O-galactoside"	Flavonoids	Flavonoid carbonoside	291077	376863	420903	241007
pme1665	593.15	311	594.158	C27H30O15	Isovitexin-7-O-glucoside(Saponarin)	Flavonoids	Flavonoid carbonoside	470990	211293	756127	204593
MWSslk146	595.17	433.12	594.158	C27H30O15	4'-O-Glucosylvitexin	Flavonoids	Flavonoid carbonoside	507727	645587	521013	653777
mws1073	595.17	457.2	594.158	C27H30O15	Apigenin-6,8-di-C-glucoside (Vicenin-2)	Flavonoids	Flavonoid carbonoside	155333	126457	241873	127547
Lmgp004217	609.18	445.11	608.174	C28H32O15	Diosmetin-8-C-(2''-O-rhamnosyl)glucoside	Flavonoids	Flavonoid carbonoside	21802.7	14613	27822.7	21625.7
pmb0665	611.16	465.1	610.153	C27H30O16	orientin-7-O-glucoside	Flavonoids	Flavonoid carbonoside	66667.7	59122	85315.7	53882
Zmjp003031	611.16	449.11	610.153	C27H30O16	orientin-2''-O-galactoside	Flavonoids	Flavonoid carbonoside	43576.3	29168.3	63996.3	46373.7
pmp000126	611.16	593.2	610.153	C27H30O16	Luteolin-6,8-di-C-glucoside	Flavonoids	Flavonoid carbonoside	18287.3	15588	19038.3	15724.3
Zmhp002409	611.16	491.12	610.153	C27H30O16	Isoluteolin-6,8-di-C-glucoside	Flavonoids	Flavonoid carbonoside	25236.7	9	20757.7	15428
HJAP024	611.16	593.15	610.154	C27H30O16	Kaempferol-6,8-di-C-glucoside	Flavonoids	Flavonoid carbonoside	22180.3	9	15591	9
pmb0639	757.22	595.2	756.211	C33H40O20	Apigenin-8-C-glucoside-7-O-Sophoroside	Flavonoids	Flavonoid carbonoside	23195.7	22370	23903	22406.3
pmb2976	755.2	447.2	756.211	C33H40O20	Chrysoeriol-8-C-arabinoside-7-O-Sophoroside	Flavonoids	Flavonoid carbonoside	139363	81664.3	152297	66804
mws1173	271.06	242.7	272.068	C15H12O5	Garbanzol	Flavonoids	Flavonols	7100.07	9	9	9
Hmyp008708	285.08	242.06	284.068	C16H12O5	Izalpinin	Flavonoids	Flavonols	3426.13	5762.27	2929	5522.5
mws1068	285.04	151	286.048	C15H10O6	Kaempferol (3,5,7,4'-Tetrahydroxyflavone)	Flavonoids	Flavonols	10898.8	11431.5	16130.3	11674.3
Lmjp004941	301.07	286.05	300.063	C16H12O6	Rhamnocitrin (7-Methylkaempferol)	Flavonoids	Flavonols	261183	204927	464763	185280
Zmpp002571	303.05	257.05	302.043	C15H10O7	Robinetin	Flavonoids	Flavonols	15542	32955.7	9	44257.3
pme2954	303.05	137.02	302.043	C15H10O7	Quercetin	Flavonoids	Flavonols	17085.7	9	18908.3	9
Lmmn004912	315.05	271.02	316.058	C16H12O7	3-O-Methylquercetin	Flavonoids	Flavonols	14201.3	11457.1	11154.9	13083.3
mws0066	315.05	151	316.058	C16H12O7	Isorhamnetin	Flavonoids	Flavonols	5100.97	2294.4	8130.43	9
mws0032	319.04	153	318.038	C15H10O8	Myricetin	Flavonoids	Flavonols	14868.3	9	28094.3	9
Lmfn004235	359.08	161.02	360.085	C18H16O8	Myricetin-3,7,3'-trimethyl ether	Flavonoids	Flavonols	4474.4	3397	39560.7	9
Lmdp003509	435.09	303.06	434.085	C20H18O11	Quercetin-3-O-xyloside (Reynoutrin)	Flavonoids	Flavonols	9	21071.8	10164	10040.9
mws4183	433.08	300.03	434.085	C20H18O11	Quercetin-3-O-arabinoside (Guaijaverin)	Flavonoids	Flavonols	4896.63	7653.39	9	11708.3
Xmyp005654	449.11	287.06	448.101	C21H20O11	Kaempferol-4'-O-glucoside*	Flavonoids	Flavonols	1246400	1890700	1.30923e+06	2096300
mws0913	447.09	285	448.101	C21H20O11	Kaempferol-3-O-galactoside (Trifolin)*	Flavonoids	Flavonols	208607	410260	250810	392180
mws0089	447.09	285.04	448.101	C21H20O11	Kaempferol-7-O-glucoside*	Flavonoids	Flavonols	193057	190627	180283	200447
mws2209	449.11	287.06	448.101	C21H20O11	Kaempferol-3-O-glucoside (Astragalin)*	Flavonoids	Flavonols	1.44083e+06	2074200	1.32973e+06	2.33557e+06
MWSHY0165	449.14	287.1	448.137	C22H24O10	Isosakuranin	Flavonoids	Flavonols	9	40557.3	9	44920
pmn001640	449.07	316	450.08	C20H18O12	Myricetin-3-O-arabinoside	Flavonoids	Flavonols	30588.3	1014.46	37447	9
mws1329	463.09	300.7	464.095	C21H20O12	Quercetin-7-O-glucoside*	Flavonoids	Flavonols	90479.3	97013	91180.7	111052
mws0091	463.09	300.03	464.095	C21H20O12	Quercetin-3-O-glucoside (Isoquercitrin)*	Flavonoids	Flavonols	493303	351877	524637	409183
Smgp004575	465.1	303.05	464.095	C21H20O12	Quercetin-5-O-β-D-glucoside*	Flavonoids	Flavonols	1.018e+06	656390	1087100	688073
mws0856	463.09	301	464.095	C21H20O12	Quercetin-4'-O-glucoside (Spiraeoside)*	Flavonoids	Flavonols	458617	367077	464477	356447
Lmdp003286	465.1	303.06	464.095	C21H20O12	Isohyperoside*	Flavonoids	Flavonols	922887	576250	1.07728e+06	734970
mws0061	463.09	300	464.095	C21H20O12	Quercetin-3-O-galactoside (Hyperin)*	Flavonoids	Flavonols	826470	624610	910113	661923
pmp001309	465.1	303.1	464.095	C21H20O12	6-Hydroxykaempferol-7-O-glucoside	Flavonoids	Flavonols	208293	144637	121306	182210
pma0214	479	317.1	478.111	C22H22O12	6-C-Methylquercetin-3-O-glucoside	Flavonoids	Flavonols	35328.7	39823	33950.7	43758
Lmjp003295	479.12	317.07	478.111	C22H22O12	6-Methoxykaempferol-3-O-glucoside	Flavonoids	Flavonols	63077	68411.7	48775	68406.3
Lmcp003402	479.12	317.06	478.111	C22H22O12	Tamarixetin-3-O-glucoside (Tamarixin)	Flavonoids	Flavonols	9	30076	25070.3	31026.3
Lmjp003044	479.12	317.06	478.111	C22H22O12	Isorhamnetin-3-O-Glucoside	Flavonoids	Flavonols	31996.3	51607.3	40063.3	61468.3
Lmcp003788	479.12	317.06	478.111	C22H22O12	Isotamarixin	Flavonoids	Flavonols	17733.3	13175.1	24068	4532.67
Hmcp002207	479.12	317.06	478.111	C22H22O12	Isorhamnetin-7-O-glucoside (Brassicin)	Flavonoids	Flavonols	32373	51384.3	49561.7	58461
Lmfp003403	481.1	319.05	480.09	C21H20O13	Quercetagetin-7-O-glucoside(Quercetagitrin)	Flavonoids	Flavonols	1.19817e+06	60249.7	1.24503e+06	65904.3
Lmpp003465	481.1	319.04	480.09	C21H20O13	Myricetin-3-O-β-D-glucoside	Flavonoids	Flavonols	1.28467e+06	66562	1369500	77483.7
Lmdp002969	481.1	319.06	480.09	C21H20O13	Myricetin-3-O-galactoside	Flavonoids	Flavonols	1261700	58461.7	1373400	77146
Lmmn003398	489.11	285.04	490.111	C23H22O12	Kaempferol-3-O-(6''-acetyl)glucoside	Flavonoids	Flavonols	68930.7	35650	77058.7	37743
Lmmp003903	491.12	287.05	490.111	C23H22O12	Kaempferol-3-O-(2''-acetyl)glucoside	Flavonoids	Flavonols	6089.13	2990.63	9	9
pmn001642	503.08	459.1	504.09	C23H20O13	Kaempferol-3-O-(2''-O-acetyl)glucuronide	Flavonoids	Flavonols	96868	65598.3	71411.3	78652.7
Hmln002199	505.1	300.03	506.107	C23H22O13	Quercetin-3-O-(6''-acetyl)galactoside	Flavonoids	Flavonols	24168.3	7736.43	40732	5351.13
HJAP006	509.13	347.08	508.122	C23H24O13	Syringetin-7-O-glucoside	Flavonoids	Flavonols	6296.8	9	15537.7	9
pmn001644	519.08	300	520.085	C23H20O14	Quercetin-3-O-(2''-acetyl)glucuronide	Flavonoids	Flavonols	5854.8	4581.9	9120.77	5694.87
Li512111	519.11	315.05	520.122	C24H24O13	Isorhamnetin-3-O-(6''-acetylglucoside)	Flavonoids	Flavonols	37623	12575.7	36627.3	6387.37
Lmmp003817	535.11	287.05	534.101	C24H22O14	Kaempferol-3-O-(6''-malonyl)glucoside*	Flavonoids	Flavonols	258910	152450	326270	150580
Lmdp004892	535.11	287.05	534.101	C24H22O14	Kaempferol-3-O-(6''-malonyl)galactoside*	Flavonoids	Flavonols	318660	168650	340607	160483
Hmln002189	549.09	505.11	550.096	C24H22O15	Quercetin-3-O-(6''-malonyl)galactoside*	Flavonoids	Flavonols	134493	43548	186907	33185.7
pmp000589	551.1	303.05	550.096	C24H22O15	Quercetin-7-O-(6''-malonyl)glucoside*	Flavonoids	Flavonols	175547	55570	241277	57355.7
HJAP064	565.12	317.08	564.088	C25H24O15	Isorhamnetin-3-O-(6''-malonylglucoside)	Flavonoids	Flavonols	106140	26285.7	117427	27228.3
Zmhp005139	565.12	317.07	564.112	C25H24O15	Tamarixetin-3-O-(6''-malonyl)glucoside	Flavonoids	Flavonols	117483	27654.7	112353	33456.3
Lmtp004126	567.1	319.04	566.091	C24H22O16	Myricetin-3-O-(6''-malony)glucoside	Flavonoids	Flavonols	101776	2375.63	144410	3090.3
Zmjp005293	593.19	285.08	592.179	C28H32O14	Robinson-7-O-Neohesperidin	Flavonoids	Flavonols	58796	109563	60438.3	139280
Lmyp004318	595.14	287.06	594.137	C30H26O13	Kaempferol-3-O-(6''-p-Coumaroyl)galactoside	Flavonoids	Flavonols	103628	162957	111932	180193
MWSHY0161	595.14	287.06	594.137	C30H26O13	Kaempferol-3-O-(6''-p-Coumaroyl)glucoside (Tiliroside)	Flavonoids	Flavonols	89714	144927	95770.7	165577
Lmsp004670	595.17	287.06	594.158	C27H30O15	Kaempferol-3-O-glucoside-7-O-rhamnoside	Flavonoids	Flavonols	4529000	3541700	3.29363e+06	4269100
pme1605	593.15	285	594.158	C27H30O15	Kaempferol-3-O-robinobioside(Biorobin)	Flavonoids	Flavonols	378040	297753	385273	296530
MWSHY0061	595.16	287.06	594.158	C27H30O15	Kaempferol-3-O-neohesperidoside	Flavonoids	Flavonols	3.31147e+06	4.01357e+06	3.13037e+06	4.22987e+06
Zmcp003989	595.16	287.05	594.158	C27H30O15	Kaempferol-3-O-rhamnosyl(1→2)glucoside	Flavonoids	Flavonols	48768.3	33421.7	44867	37952
MWSHY0050	595.17	287.05	594.158	C27H30O15	Kaempferol-3-O-rutinoside(Nicotiflorin)	Flavonoids	Flavonols	3.75297e+06	3.58557e+06	2.16327e+06	3.62847e+06
MWSslk254	595.17	287.06	594.52	C27H30O15	Kaempferol-3-O-glucorhamnoside	Flavonoids	Flavonols	3.45537e+06	4.00383e+06	3501800	4.90277e+06
Lmdp004267	611.14	147.04	610.132	C30H26O14	Quercetin-3-O-(6''-p-Coumaroyl)glucoside	Flavonoids	Flavonols	74522.7	9	92700	9
Lmyp004052	611.14	147.04	610.132	C30H26O14	Quercetin-3-O-(6''-p-Coumaroyl)galactoside	Flavonoids	Flavonols	74522.7	9	92700	9
pmn001583	609.15	300	610.153	C27H30O16	Quercetin-3-O-robinobioside*	Flavonoids	Flavonols	4.19467e+06	495510	4.00277e+06	588973
Lmsp004166	611.16	303.05	610.153	C27H30O16	Quercetin-3-O-glucoside-7-O-rhamnoside*	Flavonoids	Flavonols	72360000	1.94673e+06	78298000	2097300
pmb0711	611.16	303.1	610.153	C27H30O16	Quercetin-7-O-rutinoside*	Flavonoids	Flavonols	7.17817e+07	2.06443e+06	77397000	2.08823e+06
Lmmp003091	611.16	303.05	610.153	C27H30O16	Quercetin-3-O-(4''-O-glucosyl)rhamnoside	Flavonoids	Flavonols	7.12067e+07	2.05097e+06	7.33343e+07	2115000
Lmjp002461	611.16	303.05	610.153	C27H30O16	Quercetin-3-O-neohesperidoside*	Flavonoids	Flavonols	7.06573e+07	2004300	7.34483e+07	1.99817e+06
MWSHY0067	611.16	303.05	610.153	C27H30O16	Quercetin-3-O-rutinoside (Rutin)*	Flavonoids	Flavonols	60979000	1540900	6.38783e+07	1689700
MWSHY0199	617.11	303.05	616.106	C28H24O16	Quercetin-3-O-(6''-O-galloyl)galactoside	Flavonoids	Flavonols	2804.33	9	1412.26	1380.39
Lmzn001664	623.13	447.1	624.133	C27H28O17	Kaempferol-3-O-glucuronide-7-O-glucoside	Flavonoids	Flavonols	3212.17	9	2389.8	2662.37
HJAP120	625.17	317.07	624.168	C28H32O16	Rhamnetin-3-O-Rutinoside*	Flavonoids	Flavonols	475570	542033	460500	630910
Lmsp004045	625.18	317.07	624.169	C28H32O16	Isorhamnetin-3-O-glucoside-7-O-rhamnoside	Flavonoids	Flavonols	15612	9	17235	7745.3
Lmsp004721	625.18	317.07	624.169	C28H32O16	Tamarixetin-3-O-glucoside-7-O-rhamnoside	Flavonoids	Flavonols	450410	580770	473433	604413
Lmmp002963	625.18	317.06	624.169	C28H32O16	6-C-Methylquercetin-3-O-rutinoside	Flavonoids	Flavonols	399293	475913	431963	489487
MWSHY0135	625.18	317.08	624.169	C28H32O16	Isorhamnetin-3-O-rutinoside (Narcissin)	Flavonoids	Flavonols	368490	510157	420693	565150
Lmmp002463	625.18	317.07	624.169	C28H32O16	Sexangularetin-3-O-glucoside-7-O-rhamnoside	Flavonoids	Flavonols	491427	554733	488063	601810
MWSHY0064	625.17	317.07	624.169	C28H32O16	Isorhamnetin-3-O-neohespeidoside*	Flavonoids	Flavonols	479407	573003	493923	587923
Zmdp003457	627.16	319.05	626.148	C27H30O17	Myricetin-3-O-galactoside-3'-O-rhamnoside	Flavonoids	Flavonols	558530	200437	599980	246737
Zmhp102730	627.16	303.05	626.148	C27H30O17	6-Hydroxykaempferol-3,6-O-Diglucoside	Flavonoids	Flavonols	155523	12490.5	157803	8471.8
Lmsp003729	627.16	319.05	626.148	C27H30O17	Myricetin-3-O-rutinoside	Flavonoids	Flavonols	559943	220380	609793	265180
Zmhp002730	627.16	303.05	626.148	C27H30O17	6-Hydroxykaempferol-6,7-O-Diglucoside	Flavonoids	Flavonols	127537	7164.8	134637	5001.47
Lmtp003677	627.16	303.04	626.148	C27H30O17	Quercetin-3-O-sophoroside (Baimaside)	Flavonoids	Flavonols	112708	6357.07	138940	4931.63
Hmlp002975	639.15	493.1	638.139	C28H30O17	Isorhamnetin-3-O-glucuronide-7-O-rhamnoside	Flavonoids	Flavonols	43505	58125	46887	65414.7
Lmsp003252	641.17	317.07	640.164	C28H32O17	Isorhamnetin-3-O-sophoroside	Flavonoids	Flavonols	5786.57	9	10232	4700.87
Lmsp004749	655.19	347.08	654.18	C29H34O17	Syringetin-3-O-rutinoside	Flavonoids	Flavonols	33577.7	42949	33654.7	44314
Hmgp001916	671.18	347.07	670.177	C29H34O18	3,3',5,7-Tetrahydroxy-4',6-Dimethoxyflavone-7-O-Gentiobioside; (Laciniatin-7-O-Gentiobioside)	Flavonoids	Flavonols	477.2	694.01	1174.17	712.8
Lmmp003266	683.15	303.05	682.138	C29H30O19	Quercetin-3-O-(2''-malonyl)glucoside-7-O-arabinoside	Flavonoids	Flavonols	16018.7	1663.32	19421	244.17
mws1035	741.22	433	740.216	C33H40O19	Kaempferol-3-O-robinoside-7-O-rhamnoside (Robinin)	Flavonoids	Flavonols	170537	119973	161063	120037
Lmsp003161	757.22	287.06	756.211	C33H40O20	Kaempferol-3-O-sophoroside-7-O-rhamnoside	Flavonoids	Flavonols	7754.47	7352.43	8000.57	1666.17
Lmpp003268	757.22	287.06	756.211	C33H40O20	Kaempferol-3-O-rutinoside-7-O-glucoside	Flavonoids	Flavonols	13735.9	4803.77	11745.7	8267.8
pmp001314	773.21	627.2	772.206	C33H40O21	6-Hydroxykaempferol-3-O-rutin-6-O-glucoside	Flavonoids	Flavonols	2072.97	2894.53	9	9
mws0040	255.07	153	254.058	C15H10O4	Chrysin	Flavonoids	Flavones	12599	9	14864.3	3680.57
pmp000344	271.06	243.06	270.053	C15H10O5	3',4',7-Trihydroxyflavone	Flavonoids	Flavones	6013.6	2578.33	4403.37	3485.63
Lmyn006227	269.05	151	270.053	C15H10O5	Galangin (3,5,7-Trihydroxyflavone)	Flavonoids	Flavones	65895	32945.7	73995.3	33565.3
MWS20151	271.06	153.02	270.053	C15H10O5	Apigenin; 4',5,7-Trihydroxyflavone	Flavonoids	Flavones	45453.7	22261.7	50904	20418
Hmhp005228	271.05	123.01	270.053	C15H10O5	Norwogonin	Flavonoids	Flavones	14530.7	15274.3	8993.77	20797
mws4160	285.08	270.07	284.068	C16H12O5	Wogonin (5,7-Dihydroxy-8-methoxyflavone)	Flavonoids	Flavones	15945.3	22591	10786.4	16954.7
mws0051	285.08	270	284.068	C16H12O5	Acacetin	Flavonoids	Flavones	17049	24103	14090.3	24334.3
mws0129	285.08	270	284.068	C16H12O5	Genkwanin (Apigenin 7-methyl ether)	Flavonoids	Flavones	14038	22376	13029	25849.7
Hmbp002730	287.06	153.01	286.047	C15H10O6	Isoscutellarein	Flavonoids	Flavones	56323	36704	60375	24343.7
MWS20143	287.06	153.02	286.048	C15H10O6	Luteolin	Flavonoids	Flavones	43302.3	41315	48472.7	35889.3
Xmyn008071	299.06	284.03	300.063	C16H12O6	Gnetifolin B	Flavonoids	Flavones	222020	174150	378667	163560
Zmhp003514	301.07	286.05	300.063	C16H12O6	6,7,8-Tetrahydroxy-5-methoxyflavone	Flavonoids	Flavones	271033	198917	447057	187677
pmp000001	301.07	286.05	300.063	C16H12O6	Hispidulin (5,7,4'-Trihydroxy-6-methoxyflavone)	Flavonoids	Flavones	261280	197203	451927	186753
Zmhn003257	299.06	284.04	300.063	C16H12O6	5,7,2'-Trhiyroxy-8-methoxyflavone	Flavonoids	Flavones	329653	262047	573460	247753
mws0920	301.04	151	302.043	C15H10O7	Tricetin (5,7,3',4',5'-Pentahydroxyflavone)	Flavonoids	Flavones	81640	30350.7	92110	31143.7
Zmpn004713	301.04	149.03	302.043	C15H10O7	Isoetin (5,7,2',4',5'-Pentahydroxyflavone)	Flavonoids	Flavones	40095	17023	53139.3	18725.7
Hmcn002875	301.04	255.02	302.043	C15H10O7	6-HydroxyLuteolin	Flavonoids	Flavones	9	9	9	3059.53
pmp000003	317.07	302.04	316.058	C16H12O7	Nepetin (5,7,3',4'-Tetrahydroxy-6-methoxyflavone)	Flavonoids	Flavones	53404	51263.3	66568	53017.3
Lmzp004885	331.08	315.05	330.074	C17H14O7	tricin (5,7,4'-Trihydroxy-3',5'-dimethoxyflavone)	Flavonoids	Flavones	10714.7	7579.37	16419.3	5438.63
pmp000004	331.08	316.06	330.074	C17H14O7	4',5,7-Trihydroxy-3',6-dimethoxyflavone (Jaceosidin)	Flavonoids	Flavones	5444.5	3713.13	8931.87	4343.93
pmp000109	343.12	328.1	342.11	C19H18O6	5,7,8,4'-Tetramethoxyflavone	Flavonoids	Flavones	1509.75	4782.97	5894.99	7385.27
Lmcp007240	343.12	313.08	342.11	C19H18O6	5,6,7,4'-Tetramethoxyflavone	Flavonoids	Flavones	10440.9	20469.3	23389.8	36557.4
MWSHY0027	373.13	343.09	372.121	C20H20O7	Tangeretin (4',5,6,7,8-Pentamethoxyflavone)	Flavonoids	Flavones	51417.8	88526.3	106780	151108
pmp001076	373.13	343.08	372.121	C20H20O7	Isosinensetin	Flavonoids	Flavones	5974.57	16567.7	14147.9	22782.6
mws0043	403.14	373.1	402.131	C21H22O8	Nobiletin (5,6,7,8,3',4'-Hexamethoxyflavone)	Flavonoids	Flavones	70675.7	139546	121533	169121
Lmyp005841	417.12	255.06	416.111	C21H20O9	Chrysin-7-O-glucoside*	Flavonoids	Flavones	36116.7	28268.3	40845.7	28374
pmb0580	417.1	255.1	416.111	C21H20O9	Chrysin-5-O-glucoside (Toringin)*	Flavonoids	Flavones	33100.3	27372.7	33054.7	30707
Lmlp005572	433.11	271.06	432.106	C21H20O10	Galangin-7-O-glucoside	Flavonoids	Flavones	976850	1112130	860480	1.26953e+06
mws0072	433.11	271.01	432.106	C21H20O10	Apigenin-5-O-glucoside	Flavonoids	Flavones	5941100	5889000	6209600	6.32673e+06
pmp000575	447.13	285.18	446.121	C22H22O10	Acacetin-7-O-glucoside (Tilianin)	Flavonoids	Flavones	13439.3	26004.7	10305.1	29847.7
pmp000573	447.13	285.08	446.121	C22H22O10	Acacetin-7-O-galactoside	Flavonoids	Flavones	12608.7	29646	13200	32647.3
pme2459	449.11	287.2	448.101	C21H20O11	Luteolin-7-O-glucoside (Cynaroside)*	Flavonoids	Flavones	2068700	2173800	2.00257e+06	2684000
MWS20147	449.11	287.06	448.101	C21H20O11	Luteolin-3'-O-glucoside*	Flavonoids	Flavones	577377	599480	604357	521343
Hmpp003270	449.11	287.05	448.101	C21H20O11	Luteolin-4'-O-glucoside*	Flavonoids	Flavones	543597	557773	592520	595970
pmp000577	461.12	285.08	460.116	C26H20O8	Acacetin-7-O-glucuronide	Flavonoids	Flavones	9	4278.67	9	9
Hmmp004965	463.12	301.07	462.116	C22H22O11	Diosmetin-7-O-glucoside	Flavonoids	Flavones	1.47007e+06	2290200	1.58197e+06	2.39827e+06
pmb2999	461.11	299.1	462.116	C22H22O11	Chrysoeriol-5-O-glucoside	Flavonoids	Flavones	23762	15272	34589.3	19279
Cmyp002064	463.12	301.08	462.116	C22H22O11	Yuanhuanin	Flavonoids	Flavones	228363	323290	232317	332157
Lmjp003655	463.12	301.08	462.116	C22H22O11	6-C-MethylKaempferol-3-glucoside	Flavonoids	Flavones	1.40407e+06	2180400	1.56727e+06	2.24303e+06
pmb3012	461.11	299.2	462.116	C22H22O11	Chrysoeriol-7-O-glucoside	Flavonoids	Flavones	116153	198553	127393	192340
Hmcn001884	463.09	301.03	464.095	C21H20O12	6-HydroxyLuteolin 5-glucoside	Flavonoids	Flavones	416663	370420	483843	382983
pma0249	479.12	317.1	478.111	C22H22O12	3'-O-Methyltricetin-5-O-glucoside	Flavonoids	Flavones	14346.3	11942.6	21590.7	8438.33
pma6640	479.3	317.1	478.111	C22H22O12	3'-O-Methyltricetin-7-O-glucoside	Flavonoids	Flavones	33586.7	56825	46097.7	63003.3
Hmgp002036	479.12	317.06	478.112	C22H22O12	Nepetin-7-O-glucoside	Flavonoids	Flavones	52832.7	24703	63797	30863.3
Lmtp003948	481.13	319.05	480.127	C22H24O12	3',5',5,7-Tetrahydroxy-4'-methoxyflavanone-3'-O-glucoside	Flavonoids	Flavones	1.18272e+06	68624.7	1.33823e+06	67373.3
Lmtn002997	493.1	331.05	494.106	C22H22O13	Mearnsetin-3-O-glucoside	Flavonoids	Flavones	614153	329083	709180	309903
pma0825	503	255	502.111	C24H22O12	Chrysin-7-O-(6''-malonyl)glucoside	Flavonoids	Flavones	8917.7	5741.17	8849.57	8566.07
pmb0608	549.12	301.4	548.117	C25H24O14	Chrysoeriol-7-O-(6''-malonyl)glucoside	Flavonoids	Flavones	9026.67	9772.33	19223.7	13983
pma0760	565	317	564.112	C25H24O15	3'-O-Methyltricetin-7-O-(6''-malonyl)glucoside	Flavonoids	Flavones	86753.7	24132.7	99947.3	31053.7
Lmpp003930	579.15	271.06	578.142	C30H26O12	Apigenin-7-O-(6''-p-Coumaryl)glucoside	Flavonoids	Flavones	431080	315000	445803	373657
pme0368	579.17	271.01	578.164	C27H30O14	Apigenin-7-O-rutinoside (Isorhoifolin)	Flavonoids	Flavones	436893	345873	474313	392210
pmp001288	593.19	285.1	592.179	C28H32O14	Acacetin-7-O-rutinoside (Linarin)	Flavonoids	Flavones	34554	77013.3	35603	78140
Hmjn004446	593.13	285.04	594.137	C30H26O13	Luteolin-7-O-(6''-caffeoyl)rhamnoside	Flavonoids	Flavones	34241.3	47945.7	44907	51552
pmp001079	595.17	449.1	594.158	C27H30O15	Luteolin-7-O-neohesperidoside (lonicerin)	Flavonoids	Flavones	209463	161980	216063	169293
Wmkp002590	595.19	127.04	594.158	C27H30O15	5,7-Dihydroxy-4-methoxyflavone-3-O-xylose-(1-6)-glucose	Flavonoids	Flavones	28491.7	27345	20618	35185.3
pmp000593	595.17	449.1	594.158	C27H30O15	Luteolin-7-O-rutinoside	Flavonoids	Flavones	252840	178517	263603	170183
pmb3002	607.17	299	608.174	C28H32O15	Chrysoeriol-7-O-rutinoside	Flavonoids	Flavones	451943	486577	474857	504970
Hmgp002121	609.18	463.08	608.176	C31H28O13	Hispidulin-7-O-(6''-O-p-Coumaroyl)Glucoside	Flavonoids	Flavones	805703	875253	878087	921657
Hmpp002612	611.16	287.05	610.153	C27H30O16	Luteolin-7-O-gentiobioside	Flavonoids	Flavones	20049.3	9	26842.7	7266.3
Hmgp003086	639.19	331.08	638.184	C29H34O16	tricin-7-O-rutinoside	Flavonoids	Flavones	34536	46591.3	39971.3	51129.7
Zmlp003063	741.23	433.12	740.209	C33H40O19	Luteolin-7-O-(2''-O-rhamnosyl)rutinoside	Flavonoids	Flavones	231673	159783	216593	145430
pmb0592	771.23	463.2	770.227	C34H42O20	Chrysoeriol-7-O-rutinoside-5-O-glucoside	Flavonoids	Flavones	15844	11626.2	13411.3	6498.33
Lmcp001821	465.1	303.05	465.103	C21H21O12+	Delphinidin-3-O-galactoside*	Flavonoids	Anthocyanidins	26435000	9	2.98783e+07	9
pme1398	465.1	303.05	465.103	C21H21O12+	Delphinidin-3-O-glucoside (Mirtillin)*	Flavonoids	Anthocyanidins	32397000	9	3.03253e+07	9
Lmdp003110	289.07	243.07	288.063	C15H12O6	2,6,7,4'-Tetrahydroxyisoflavanone	Flavonoids	Dihydroisoflavones	72007	103428	93342	65529.3
mws0914	271.06	151	272.068	C15H12O5	Pinobanksin	Flavonoids	Flavanonols	311307	272607	437463	238663
mws1000	287.06	149	288.063	C15H12O6	Fustin	Flavonoids	Flavanonols	6191.37	7572.57	9436.63	10199.6
mws1094	287.06	259	288.063	C15H12O6	Dihydrokaempferol (Aromadendrin)	Flavonoids	Flavanonols	43683	58037	50276	54936.7
Cmsp004086	303.09	229.08	302.079	C16H14O6	Dihydrokaempferide	Flavonoids	Flavanonols	40714.7	118860	53044	157207
mws0044	303.05	125.02	304.058	C15H12O7	Dihydroquercetin(Taxifolin)	Flavonoids	Flavanonols	427327	224157	582257	213387
mws1361	449.11	151	450.116	C21H22O11	Taxifolin-3-O-rhamnoside (Astilbin)	Flavonoids	Flavanonols	177650	143253	163777	144700
Lmlp005236	451.12	289.08	450.116	C21H22O11	Dihydrokaempferol-3-O-glucoside	Flavonoids	Flavanonols	136650	148953	139393	127927
Lmtn002796	449.1	287.05	450.116	C21H22O11	Aromadendrin-7-O-glucoside	Flavonoids	Flavanonols	12756000	1.62167e+07	1.30413e+07	1.51787e+07
Lmmn004625	449.11	287.06	450.116	C21H22O11	Dihydrokaempferol-7-O-glucoside	Flavonoids	Flavanonols	54459	51907	48886.7	58072
MWSHY0130	451.12	305.07	450.116	C21H22O11	Taxifolin 7-O-rhamnoside	Flavonoids	Flavanonols	301533	115820	146703	131513
Xmsn002700	465.13	303.06	466.111	C21H22O12	Taxifolin-3'-O-glucoside	Flavonoids	Flavanonols	7442.67	10366	16681	6600
HJN104	481.14	319.08	482.105	C21H22O13	Dihydromyricetin-3-O-glucoside	Flavonoids	Flavanonols	62849.6	3746	110047	9
pmp000531	519.19	357.13	518.179	C26H30O11	Phellamurin	Flavonoids	Flavanonols	8840.33	4971.03	12231.8	9667.57
pme3475	273.08	153	272.068	C15H12O5	Butin	Flavonoids	Flavanones	378183	313120	510093	287273
MWSHY0137	273.08	153.02	272.068	C15H12O5	Naringenin (5,7,4'-Trihydroxyflavanone)	Flavonoids	Flavanones	400747	332407	505330	277637
mws1034	287.09	153.02	286.084	C16H14O5	Isosakuranetin (5,7-Dihydroxy-4'-methoxyflavanone)	Flavonoids	Flavanones	13132.7	38807.7	13246.3	37561
Jmgn005927	287.06	125.03	288.063	C15H12O6	2-hydroxynaringenin	Flavonoids	Flavanones	167047	84543.3	168387	76720.3
mws0064	287.06	135	288.063	C15H12O6	Eriodictyol (5,7,3',4'-Tetrahydroxyflavanone)	Flavonoids	Flavanones	118343	84549.7	125703	56408
mws0058	299.06	284	300.063	C16H12O6	Diosmetin (5,7,3'-Trihydroxy-4'-methoxyflavone)	Flavonoids	Flavanones	363530	270693	610337	252563
pmc1990	299.1	223.1	300.1	C17H16O5	4'-Hydroxy-5,7-dimethoxyflavanone	Flavonoids	Flavanones	1.108e+07	10077100	11141200	1.15728e+07
mws0463	301.07	164	302.079	C16H14O6	Hesperetin	Flavonoids	Flavanones	6206.3	6232.37	9271.03	4949.4
mws1033	303.09	153.02	302.079	C16H14O6	Homoeriodictyol	Flavonoids	Flavanones	14441	14795.7	22337	12363.7
Hmqn003268	303.05	151.03	304.059	C15H12O7	5,7,3',4',5'-Pentahydroxydihydroflavone	Flavonoids	Flavanones	16240.3	9	19083.3	9
Lmyp004617	419.13	257.08	418.127	C21H22O9	Pinocembrin-7-O-glucoside (Pinocembroside)	Flavonoids	Flavanones	34627.7	11293.7	30718	14355.3
HJN090	433.11	271.06	434.121	C21H22O10	Butin-7-O-glucoside	Flavonoids	Flavanones	56391.3	54937.3	54428.7	52021
Zmhn001036	433.11	271.06	434.121	C21H22O10	Choerospondin	Flavonoids	Flavanones	100708	171624	152035	267360
mws1179	433.11	271	434.121	C21H22O10	Naringenin-7-O-glucoside (Prunin)	Flavonoids	Flavanones	200980	226470	192203	262197
mws0057	451.12	289	450.116	C21H22O11	Eriodictyol-7-O-glucoside	Flavonoids	Flavanones	74897.3	66387.3	65616	79969
HJN086	449.11	287.06	450.116	C21H22O11	Eriodictyol-3'-O-glucoside	Flavonoids	Flavanones	40924	34147.7	33845	40498.3
pmb3023	449.11	287	450.116	C21H22O11	Eriodictyol-8-C-glucoside	Flavonoids	Flavanones	2.26327e+07	2.63413e+07	22740000	26495000
Lmsp004301	451.12	289.07	450.116	C21H22O11	3',5,5',7-Tetrahydroxyflavanone-7-O-glucoside	Flavonoids	Flavanones	171787	176200	156113	187067
MWS20145	451.12	289.07	450.116	C21H22O11	eriodictyol 7-O-β-D-glucopyranoside	Flavonoids	Flavanones	33789.7	58421.3	31161.3	66165
pmp000579	463.12	301.07	462.116	C22H22O11	Diosmetin-7-O-galactoside	Flavonoids	Flavanones	1.32297e+06	2003700	1.48863e+06	2073600
pmp000120	463.12	427.1	462.116	C22H22O11	Diosmetin-6-C-glucoside	Flavonoids	Flavanones	97289	225400	136447	235160
pme1598	463.12	301	464.132	C22H24O11	Hesperetin-5-O-glucoside	Flavonoids	Flavanones	473057	366827	525573	390570
mws1454	477.14	315	478.148	C23H26O11	Persicoside	Flavonoids	Flavanones	17364.7	27764	18096.3	37304
HJAP135	505.12	257.08	504.126	C24H24O12	Pinocembrin-7-O-(6''-O-malonyl)glucoside	Flavonoids	Flavanones	23890.7	6314.23	23163.3	6018.5
pmb2979	549.12	387.1	550.132	C25H26O14	Hesperetin-7-O-(6''-malonyl)glucoside	Flavonoids	Flavanones	6757.87	12337.3	9	16053.3
HJN076	563.18	255.07	564.184	C27H32O13	Pinocembrin-7-O-neohesperidoside	Flavonoids	Flavanones	274297	31171.3	290230	31430
mws0046	579.17	271.06	580.179	C27H32O14	Naringenin-7-O-Neohesperidoside(Naringin)*	Flavonoids	Flavanones	197283	119100	274593	211173
mws1066	579.17	271	580.179	C27H32O14	Naringenin-7-O-Rutinoside(Narirutin)*	Flavonoids	Flavanones	606143	386010	698197	403940
MWSslk252	593.19	285.08	594.195	C28H34O14	Didymin (Isosakuranetin-7-O-rutinoside)	Flavonoids	Flavanones	38136.3	55649.3	52624	63242.7
mws0791	593.19	285	594.195	C28H34O14	Poncirin (Isosakuranetin-7-O-neohesperidoside)	Flavonoids	Flavanones	71951.3	57633.3	89716.7	63785.3
mws1519	595.17	287.06	596.174	C27H32O15	Eriodictyol-7-O-Rutinoside (Eriocitrin)	Flavonoids	Flavanones	36005.3	25656.7	62316	23841.3
pmp001080	609.18	463.12	608.174	C28H32O15	Diosmetin-7-O-Neohesperidoside (Neodiosmin)	Flavonoids	Flavanones	714880	875300	907827	930673
mws1661	609.18	301	608.174	C28H32O15	Diosmetin-7-O-rutinoside (Diosmin)	Flavonoids	Flavanones	1493600	1.78633e+06	1.92297e+06	2.09693e+06
pme0001	609.18	301	610.19	C28H34O15	Hesperetin-7-O-neohesperidoside(Neohesperidin)	Flavonoids	Flavanones	65682.7	31702	95479.7	59119.7
MWSHY0116	611.2	303.09	610.19	C28H34O15	Hesperetin-7-O-rutinoside (Hesperidin)	Flavonoids	Flavanones	1.16227e+06	8548.33	1.04071e+06	11806.7
pme2960	273.08	153	272.068	C15H12O5	Naringenin chalcone; 2',4,4',6'-Tetrahydroxychalcone	Flavonoids	Chalcones	317660	274937	450037	245700
pme1201	273.08	167.03	274.084	C15H14O5	Phloretin	Flavonoids	Chalcones	49618	42046.7	46768.7	47670.3
MWSHY0112	355.15	179.04	354.147	C21H22O5	Xanthohumol	Flavonoids	Chalcones	7035.73	7456.6	6631.97	8332.33
Lmlp006175	435.13	273.09	434.121	C21H22O10	Isosalipurposide (Phlorizin Chalcone)	Flavonoids	Chalcones	73605	69565	68082.3	55705.3
HJN055	435.13	273.08	436.136	C21H24O10	Dihydrocharcone-4'-O-glucoside	Flavonoids	Chalcones	15370.3	12849.3	20887	15337.7
mws2118	435.13	167.03	436.137	C21H24O10	Phloretin-2'-O-glucoside (Phlorizin)	Flavonoids	Chalcones	20927.3	26895.7	15860.3	27229.7
Lmfn004093	435.13	315.09	436.137	C21H24O10	Phloretin-4'-O-glucoside (Trilobatin)	Flavonoids	Chalcones	3.36793e+06	4.23063e+06	3431100	4.65987e+06
Lmsn004797	451.12	167.03	452.132	C21H24O11	3-Hydroxyphloretin-4'-O-glucoside	Flavonoids	Chalcones	72545.7	99020.3	71534	103667
Lmsn006753	581.17	273.08	582.174	C30H30O12	Phloretin-4'-O-(6''-p-Coumaroyl)glucoside	Flavonoids	Chalcones	4356	9	3331.3	1528
pme3200	74	57	73.064	C2H7N3	1-methylguanidine	Nucleotides and derivatives	Nucleotides and derivatives	73569.7	54434.7	86868.7	60548.7
mws0255	112.05	95	111.043	C4H5N3O	Cytosine	Nucleotides and derivatives	Nucleotides and derivatives	137533	163200	141917	165993
MWS5173	112.05	70.03	111.043	C4H5N3O	Isocytosine	Nucleotides and derivatives	Nucleotides and derivatives	58059.7	67611.7	62636.3	59126.3
pme0257	111.02	80	112.027	C4H4N2O2	Uracil	Nucleotides and derivatives	Nucleotides and derivatives	44418	35844	34776.3	44620.7
pme0151	115	98.2	114.043	C4H6N2O2	5,6-Dihydrouracil	Nucleotides and derivatives	Nucleotides and derivatives	47565.3	51053.3	48784	43163
pme0040	136.06	119	135.054	C5H5N5	Adenine	Nucleotides and derivatives	Nucleotides and derivatives	957573	1.04043e+06	825953	1.04587e+06
pmb0374	136.06	118.9	135.054	C5H5N5	2-Aminopurine	Nucleotides and derivatives	Nucleotides and derivatives	129390	157467	118303	146043
pme0033	137.05	119	136.039	C5H4N4O	Hypoxanthine	Nucleotides and derivatives	Nucleotides and derivatives	18852.3	6651.7	8252.2	9
pme1173	137.05	110	136.039	C5H4N4O	Allopurinol	Nucleotides and derivatives	Nucleotides and derivatives	6846.07	8419.7	6169.53	7523.07
mws0847	150.08	133	149.07	C6H7N5	1-Methyladenine	Nucleotides and derivatives	Nucleotides and derivatives	15587.1	10556.3	21737	7863.33
pme0183	152.06	135	151.049	C5H5N5O	Isoguanine*	Nucleotides and derivatives	Nucleotides and derivatives	23073	18558.3	28949	19803.7
pme1109	152.06	135	151.049	C5H5N5O	Guanine*	Nucleotides and derivatives	Nucleotides and derivatives	46673	51598.7	54609.3	47242.7
pme0256	151.03	151	152.033	C5H4N4O2	Xanthine	Nucleotides and derivatives	Nucleotides and derivatives	170140	9	352850	9
MWS2984	153.05	136.03	152.045	C4H4N6O	8-Azaguanine	Nucleotides and derivatives	Nucleotides and derivatives	124390	24255	229813	18411.7
MWSslk102	155.01	119.04	154.56	C5H3ClN4	6-Chloropurine	Nucleotides and derivatives	Nucleotides and derivatives	10278.7	13492.7	14904.7	14386.3
pme3968	166.07	149.05	165.065	C6H7N5O	7-Methylguanine	Nucleotides and derivatives	Nucleotides and derivatives	386493	33312	380163	25568.6
MWS4525	166.07	124.05	165.065	C6H7N5O	6-O-methylguanine	Nucleotides and derivatives	Nucleotides and derivatives	598047	9	459373	39534.7
pmc0274	167.1	121.1	166.031	C6H6N4S	6-Methylmercaptopurine	Nucleotides and derivatives	Nucleotides and derivatives	1.86013e+07	2.34007e+07	1.81477e+07	2.63933e+07
pme0166	167.06	110	166.049	C6H6N4O2	1-Methylxanthine	Nucleotides and derivatives	Nucleotides and derivatives	13719	9	24697.7	9
Cmdn000784	167.02	124.01	168.028	C5H4N4O3	Uric acid	Nucleotides and derivatives	Nucleotides and derivatives	122693	9	9	9
pme2060	204.25	136	203.117	C10H13N5	N6-Isopentenyladenine	Nucleotides and derivatives	Nucleotides and derivatives	466.933	9	9	881.3
pmb2507	213.1	97	214.024	C5H11O7P	2-Deoxyribose-1-phosphate*	Nucleotides and derivatives	Nucleotides and derivatives	150523	205000	118670	253193
mws0863	213.02	97	214.024	C5H11O7P	2-Deoxyribose-5'-phosphate*	Nucleotides and derivatives	Nucleotides and derivatives	4438.57	11472	8971.9	10019
pme1194	228.1	112	227.091	C9H13N3O4	2'-Deoxycytidine	Nucleotides and derivatives	Nucleotides and derivatives	18709.3	29322	14418	32627
MWStz100	229.09	113.04	228.21	C8H12N4O4	5-Aza-2'-deoxycytidine	Nucleotides and derivatives	Nucleotides and derivatives	22147.7	22781.3	33023	39352.7
pme0264	243.1	127	242.09	C10H14N2O5	Thymidine	Nucleotides and derivatives	Nucleotides and derivatives	732910	647720	833220	644177
pme3732	244.09	112	243.086	C9H13N3O5	Cytidine	Nucleotides and derivatives	Nucleotides and derivatives	344237	457633	325133	471087
ML10180524	244.09	112.05	243.086	C9H13N3O5	Cytarabine	Nucleotides and derivatives	Nucleotides and derivatives	327093	434377	297400	470537
mws0248	243.06	110	244.07	C9H12N2O6	Uridine	Nucleotides and derivatives	Nucleotides and derivatives	1.03879e+06	1259450	1.41447e+06	1.17787e+06
mws0976	243.06	153	244.07	C9H12N2O6	β-Pseudouridine	Nucleotides and derivatives	Nucleotides and derivatives	63095.7	85693	117895	94898
MWSmce295	245.07	113.03	244.2	C9H12N2O6	1-beta-D-Arabinofuranosylurac​il	Nucleotides and derivatives	Nucleotides and derivatives	2.19453e+06	2579500	2.70233e+06	2.82523e+06
pme3961	252.11	136	251.102	C10H13N5O3	2'-Deoxyadenosine	Nucleotides and derivatives	Nucleotides and derivatives	563753	1042200	420687	1.12817e+06
mws1715	252.11	69	251.102	C10H13N5O3	Cordycepin (3'-Deoxyadenosine)	Nucleotides and derivatives	Nucleotides and derivatives	9319.5	15587.7	9	16306
pme2776	253.09	137	252.086	C10H12N4O4	2'-Deoxyinosine	Nucleotides and derivatives	Nucleotides and derivatives	42761.3	71425.7	30992	69070
pme1187	257.08	124	258.085	C10H14N2O6	5-Methyluridine	Nucleotides and derivatives	Nucleotides and derivatives	49360.3	34393.3	73752.7	37952
pme1184	268.1	152	267.097	C10H13N5O4	2'-Deoxyguanosine	Nucleotides and derivatives	Nucleotides and derivatives	242050	328947	231660	310490
pme0230	268.1	136.06	267.097	C10H13N5O4	Adenosine	Nucleotides and derivatives	Nucleotides and derivatives	2.09703e+06	2055200	1925300	2346700
pme1119	269.09	137	268.081	C10H12N4O5	Inosine	Nucleotides and derivatives	Nucleotides and derivatives	70961.3	52058	58233	46078
mws1060	267.07	135	268.081	C10H12N4O5	9-(Arabinosyl)hypoxanthine	Nucleotides and derivatives	Nucleotides and derivatives	136010	85023.7	100889	92169.3
MWS4354	282.12	150.08	281.112	C11H15N5O4	N6-methyladenosine	Nucleotides and derivatives	Nucleotides and derivatives	283607	122627	237633	127903
Hmhp001812	282.12	136.06	281.112	C11H15N5O4	2'-O-Methyladenosine	Nucleotides and derivatives	Nucleotides and derivatives	101244	77860	103739	70771.3
pme1178	284.1	152	283.092	C10H13N5O5	Guanosine	Nucleotides and derivatives	Nucleotides and derivatives	6.66877e+06	8363100	6174000	8.54903e+06
MWSmce333	284.1	152.06	283.24	C10H13N5O5	Crotonoside	Nucleotides and derivatives	Nucleotides and derivatives	818917	1257900	757987	1.21767e+06
mws0668	283.07	151	284.076	C10H12N4O6	Xanthosine	Nucleotides and derivatives	Nucleotides and derivatives	1.25093e+07	7.72923e+06	1.37277e+07	8.55507e+06
Lmqp000329	296.07	104.11	295.056	C8H14N3O7P	5-Aminoimidazole ribonucleotide	Nucleotides and derivatives	Nucleotides and derivatives	1526700	1.43683e+06	1.59427e+06	1.35567e+06
pme1474	298.1	136	297.09	C11H15N5O3S	5'-Deoxy-5'-(methylthio)adenosine	Nucleotides and derivatives	Nucleotides and derivatives	5067100	7.21413e+06	4808600	7.97547e+06
Lmcp002302	312.13	180.09	311.123	C12H17N5O5	N6-(2-Hydroxyethyl)adenosine	Nucleotides and derivatives	Nucleotides and derivatives	4.65903e+06	4.26583e+06	4.63883e+06	4332200
pme3967	312.13	180	311.123	C12H17N5O5	2-(Dimethylamino)guanosine	Nucleotides and derivatives	Nucleotides and derivatives	4508100	4.35773e+06	5222600	4.52957e+06
pme3174	324.06	112	323.052	C9H14N3O8P	Cytidine 5'-monophosphate(Cytidylic acid)	Nucleotides and derivatives	Nucleotides and derivatives	72530.3	77249.3	38009.3	53249
pme3188	323.03	211	324.036	C9H13N2O9P	Uridine 5'-monophosphate	Nucleotides and derivatives	Nucleotides and derivatives	23966.3	35947.3	25129.7	44962
mws0884	328.05	134.2	329.053	C10H12N5O6P	Cyclic 3',5'-Adenylic acid	Nucleotides and derivatives	Nucleotides and derivatives	195627	247783	196470	282410
pme3184	332.08	136	331.068	C10H14N5O6P	2'-Deoxyadenosine-5'-monophosphate	Nucleotides and derivatives	Nucleotides and derivatives	65518	50009.3	40412.3	57402
pmc0066	333.05	137.05	332.052	C10H13N4O7P	2'-Deoxyinosine-5'-monophosphate	Nucleotides and derivatives	Nucleotides and derivatives	3.42573e+06	2.07933e+06	2.59493e+06	2.21863e+06
mws0675	335.06	123	334.057	C11H15N2O8P	β-Nicotinamide mononucleotide	Nucleotides and derivatives	Nucleotides and derivatives	9	11211.1	9	9
pmb0981	348.07	136	347.063	C10H14N5O7P	Adenosine 5'-monophosphate	Nucleotides and derivatives	Nucleotides and derivatives	2.27207e+06	3150800	2.58877e+06	3763300
pmb0532	349.05	137.3	348.047	C10H13N4O8P	Inosine 5'-monophosphate	Nucleotides and derivatives	Nucleotides and derivatives	151687	243877	186397	238180
pmb0998	364.07	152.1	363.058	C10H14N5O8P	Guanosine 5'-monophosphate	Nucleotides and derivatives	Nucleotides and derivatives	54722	101328	63991.3	87033
pmb0964	366.2	204.1	365.17	C16H23N5O5	Isopentenyladenine-7-N-glucoside	Nucleotides and derivatives	Nucleotides and derivatives	17755.7	21922.3	21094.3	20931.3
pme3337	384.12	252	383.108	C14H17N5O8	Succinyladenosine	Nucleotides and derivatives	Nucleotides and derivatives	1318200	1644000	1.21603e+06	1.80627e+06
pmc0281	400.15	136.11	399.139	C15H21N5O8	Ribosyladenosine	Nucleotides and derivatives	Nucleotides and derivatives	212013	200083	228323	186170
pme3007	402.99	159	404.002	C9H14N2O12P2	Uridine 5'-diphosphate	Nucleotides and derivatives	Nucleotides and derivatives	52661.7	46028	39522.3	45096.3
pme2117	426	159	427.029	C10H15N5O10P2	Adenosine 5'-diphosphate	Nucleotides and derivatives	Nucleotides and derivatives	167127	215750	243920	251917
MWS5083	455.1	96.97	456.105	C17H21N4O9P	Flavin Single Nucleotide(FMN)	Nucleotides and derivatives	Nucleotides and derivatives	97345.3	82763	84664	95066.3
MWSmce668	505.99	158.93	507.18	C10H16N5O13P3	ATP	Nucleotides and derivatives	Nucleotides and derivatives	21921	16370	20671.3	21891
Zmfn000481	535.04	323.03	536.044	C14H22N2O16P2	Uridine-5'-Diphosphate-D-Xylose	Nucleotides and derivatives	Nucleotides and derivatives	5657.83	4823.4	7476.1	5744.13
pmb2922	565.05	323.1	566.055	C15H24N2O17P2	Uridine 5'-diphospho-D-glucose	Nucleotides and derivatives	Nucleotides and derivatives	8607.17	4390.37	10229.4	4797.67
Lmqn000780	606.08	384.98	607.082	C17H27N3O17P2	Uridine 5'-diphospho-N-acetylglucosamine	Nucleotides and derivatives	Nucleotides and derivatives	121147	128680	116693	158303
pmb0530	664.12	136.2	663.109	C21H27N7O14P2	Nicotinic acid adenine dinucleotide	Nucleotides and derivatives	Nucleotides and derivatives	225657	257890	240600	284730
pme2651	742.1	620.1	743.075	C21H28N7O17P3	NADP (Nicotinamide adenine dinucleotide phosphate)	Nucleotides and derivatives	Nucleotides and derivatives	63682	67872.3	76938.3	75874.7
pme2746	784.15	437	785.157	C27H33N9O15P2	Riboflavin 5'-Adenosine Diphosphate	Nucleotides and derivatives	Nucleotides and derivatives	185463	230207	206017	255157
mws0628	121.03	92	122.037	C7H6O2	4-Hydroxybenzaldehyde	Phenolic acids	Phenolic acids	241697	285530	178670	319900
pme0241	123.04	79	122.037	C7H6O2	benzoic Acid	Phenolic acids	Phenolic acids	60204.3	78068.3	56641.3	72151.3
MWSmce466	135.05	92.03	136.052	C8H8O2	4-Hydroxyacetophenone	Phenolic acids	Phenolic acids	281413	228753	236893	252043
MWS2099	137.06	77.04	136.052	C8H8O2	4-Methylbenzoic Acid	Phenolic acids	Phenolic acids	101687	107853	102567	107197
MWS1848	135.05	92.03	136.052	C8H8O2	Phenyl acetate	Phenolic acids	Phenolic acids	251390	213970	229750	234200
mws1336	138.06	120	137.048	C7H7NO2	4-Aminobenzoic Acid	Phenolic acids	Phenolic acids	180407	167190	212053	182180
Hmgn001653	137.02	93.04	138.032	C7H6O3	Protocatechualdehyde	Phenolic acids	Phenolic acids	2184400	1780700	2.70737e+06	1.98473e+06
Lmgn001670	137.03	93.04	138.032	C7H6O3	Salicylic acid	Phenolic acids	Phenolic acids	3.81597e+06	3.21523e+06	4.63323e+06	3.17833e+06
mws0749	137.02	93	138.032	C7H6O3	4-Hydroxybenzoic Acid	Phenolic acids	Phenolic acids	3505400	2.91847e+06	4.42733e+06	3.05743e+06
mws2368	137.06	119.05	138.068	C8H10O2	Tyrosol	Phenolic acids	Phenolic acids	15905	9	18556.2	15967.3
pme2828	140	99	139.027	C6H5NO3	4-Nitrophenol	Phenolic acids	Phenolic acids	1.46907e+06	1.13063e+06	1.31637e+06	9
mws2213	147.05	77.01	148.052	C9H8O2	cinnamic acid	Phenolic acids	Phenolic acids	2296.03	1365.8	2736.23	1796.47
mws0182	151.04	106.9	152.047	C8H8O3	p-Hydroxyphenyl acetic acid	Phenolic acids	Phenolic acids	28107.3	20293.7	32457	9
pme2362	151.04	107	152.047	C8H8O3	Mandelic acid	Phenolic acids	Phenolic acids	69407.7	109217	52010.3	131823
mws0458	151.04	136	152.047	C8H8O3	Vanillin*	Phenolic acids	Phenolic acids	97745.3	97838.7	115800	103754
MWSmce040	153.05	65.04	152.15	C8H8O3	Isovanillin*	Phenolic acids	Phenolic acids	20934.7	26718.7	25927.7	9
mws0180	153.02	109.03	154.027	C7H6O4	2,5-Dihydroxybenzoic Acid; Gentisic Acid	Phenolic acids	Phenolic acids	191330	166840	229963	157287
mws0183	153.02	109.03	154.027	C7H6O4	3,4-Dihydroxybenzoic Acid (Protocatechuic acid)	Phenolic acids	Phenolic acids	392930	291413	508280	311693
mws0885	153.02	109.03	154.027	C7H6O4	2,4-Dihydroxybenzoic Acid	Phenolic acids	Phenolic acids	296993	1.0271e+06	9	930077
Smnn002510	153.05	123.04	154.063	C8H10O3	Hydroxytyrosol	Phenolic acids	Phenolic acids	31558.7	25783.7	39885	29067.7
pmf0440	163.08	91.1	162.068	C10H10O2	4-Methoxycinnamaldehyde	Phenolic acids	Phenolic acids	95100.7	96586.7	97954.7	96446
Lmmn001643	163.04	119.05	164.047	C9H8O3	2-Hydroxycinnamic acid	Phenolic acids	Phenolic acids	1.21517e+06	844780	1.73207e+06	949670
MWSCX015	165.05	91.05	164.047	C9H8O3	(E)-3-(3,4-dihydroxyphenyl)acrylaldehyde	Phenolic acids	Phenolic acids	320800	192353	424790	237230
pme1439	165.05	119	164.047	C9H8O3	p-Coumaric acid	Phenolic acids	Phenolic acids	195713	139223	264680	139787
pme3083	164.04	120	165.043	C8H7NO3	2-(Formylamino)benzoic Acid	Phenolic acids	Phenolic acids	258593	189797	353637	208147
Lmrn003000	165.06	103.06	166.063	C9H10O3	2-Hydroxy-3-phenylpropanoic acid	Phenolic acids	Phenolic acids	25711	21854.3	40263.7	22967.3
Lmbn005172	165.06	119.05	166.063	C9H10O3	2,6-Dimethoxybenzaldehyde	Phenolic acids	Phenolic acids	31855	25957.7	39642.7	36333.7
MWS1839	165.06	92.03	166.063	C9H10O3	Ethylparaben	Phenolic acids	Phenolic acids	9349.57	10296.1	18828.7	20336
pmn001681	165.09	149.06	166.099	C10H14O2	1-(4-Methoxyphenyl)-1-propanol	Phenolic acids	Phenolic acids	48317	62226	53590	60490.7
mws0028	167.03	108.02	168.042	C8H8O4	Vanillic acid*	Phenolic acids	Phenolic acids	56143.7	75253	92214.3	79368.7
pme2598	167.03	123.04	168.042	C8H8O4	3,4-Dihydroxybenzeneacetic acid	Phenolic acids	Phenolic acids	127707	110999	150900	115939
pme1292	167.1	123.04	168.042	C8H8O4	Homogentisic acid	Phenolic acids	Phenolic acids	174223	162663	159043	175483
Hmbp001276	169.05	65.03	168.042	C8H8O4	Gallacetophenone	Phenolic acids	Phenolic acids	234493	396837	280983	274600
MWSmce501	167.04	108.02	168.15	C8H8O4	Methyl 3,4-dihydroxybenzoate	Phenolic acids	Phenolic acids	20182	9	35275.3	9
MWSslk066	169.05	65.04	168.15	C8H8O4	Isovanillic acid*	Phenolic acids	Phenolic acids	44320	45802.3	52200.3	58723.3
pmb2795	177	145	178.063	C10H10O3	4-Methoxycinnamic acid	Phenolic acids	Phenolic acids	36213.7	6213.43	45339.3	5218.93
mws1195	179.07	147.1	178.063	C10H10O3	p-Coumaric acid methyl ester	Phenolic acids	Phenolic acids	66645	14612	80210.7	16643.3
pme3255	179.11	123	178.099	C11H14O2	MethylEugenol	Phenolic acids	Phenolic acids	9	9	13637.7	9
mws2212	179.03	135.05	180.042	C9H8O4	Caffeic acid	Phenolic acids	Phenolic acids	815560	407680	1.09777e+06	473213
MWS5206	181.05	135.04	182.058	C9H10O4	Hydroxyphenyllactic acid	Phenolic acids	Phenolic acids	22674.7	10079.2	40017.3	13099
mws1350	181.05	151	182.058	C9H10O4	Syringaldehyde; 4-Hydroxy-3,5-Dimethoxybenzaldehyde	Phenolic acids	Phenolic acids	21032.3	13706	31551.7	18019.7
Hmcn006267	181.05	107.01	182.058	C9H10O4	2,6-Dimethoxybenzoic Acid	Phenolic acids	Phenolic acids	7661.73	5119.07	11106.8	5354.13
MWSmce455	181.05	107.01	182.17	C9H10O4	Methyl vanillate	Phenolic acids	Phenolic acids	12248	7704.83	22195.3	8931.2
Lmyn002788	183.03	124.02	184.037	C8H8O5	Methyl gallate	Phenolic acids	Phenolic acids	81498.7	9	131893	13408
HJN037	183.03	124.02	184.037	C8H8O5	4-O-Methylgallic Acid	Phenolic acids	Phenolic acids	106593	16504.3	185527	9
pme0422	193.06	134	194.058	C10H10O4	Isoferulic Acid*	Phenolic acids	Phenolic acids	260977	164857	434493	183500
mws0014	193.05	134.01	194.058	C10H10O4	Ferulic acid*	Phenolic acids	Phenolic acids	521163	293550	741890	359807
MWSslk097	195.06	163.04	194.18	C10H10O4	Dimethyl phthalate	Phenolic acids	Phenolic acids	118020	157100	151693	163933
MWSmce632	195.06	93.03	194.19	C10H10O4	Vanillin acetate	Phenolic acids	Phenolic acids	59469.3	87222.3	55839	95802.7
Hmmn004283	195.07	136.05	196.074	C10H12O4	Dihydroferulic Acid	Phenolic acids	Phenolic acids	88504	116325	135523	122767
mws0612	195.07	121	196.074	C10H12O4	3,4-Dimethoxyphenyl acetic acid	Phenolic acids	Phenolic acids	24796	40605.3	43161.7	44867.7
pmb2497	197	153	198.053	C9H10O5	4-Hydroxy-3-methoxymandelate	Phenolic acids	Phenolic acids	80830	86716.7	66182	93780.3
Lmbn013410	205.16	189.13	206.167	C14H22O	2,4-Di-Tert-Butylphenol	Phenolic acids	Phenolic acids	162937	167807	169427	165863
MA10107783	207.03	119.05	208.037	C10H8O5	3-[(1-Carboxyvinyl)oxy]benzoic Acid	Phenolic acids	Phenolic acids	37938.7	37194	40313.7	40858.7
MWSmce083	207.07	133.03	208.21	C11H12O4	Ferulic acid methyl ester	Phenolic acids	Phenolic acids	7258.63	9	9697.33	7740.87
mws0853	209.08	179	210.089	C11H14O4	Sinapyl alcohol	Phenolic acids	Phenolic acids	5896.6	4640.07	7837.5	4975.93
pme3437	213.08	154.1	212.068	C10H12O5	Eudesmic acid (3,4,5-trimethoxybenzoic Acid)	Phenolic acids	Phenolic acids	24370.7	9	31008	9
mws4085	223.06	193	224.068	C11H12O5	Sinapic acid	Phenolic acids	Phenolic acids	9	2663.87	4146.83	4884.13
Lmhn003240	237.04	121.03	238.048	C11H10O6	Benzoylmalic acid	Phenolic acids	Phenolic acids	5.83097e+06	4.83447e+06	8302100	5.15103e+06
pme0428	237.08	103	238.084	C12H14O5	3,4,5-Trimethoxycinnamic acid	Phenolic acids	Phenolic acids	9900.77	4129.83	7896.77	5176
Lmzn001925	239.09	195.1	240.1	C12H16O5	3,4'-Dihydroxy-3'-methoxybenzenepentanoic acid	Phenolic acids	Phenolic acids	21569.7	25711.3	20672.7	25520.7
Lmhn003373	253.04	137.02	254.043	C11H10O7	p-Hydroxybenzoylmalic acid	Phenolic acids	Phenolic acids	876140	4013500	1493300	3.32973e+06
pmp000086	269.1	177.05	268.095	C13H16O6	1-Feruloyl-sn-glycerol*	Phenolic acids	Phenolic acids	32408	37678.3	56243.7	45951.3
pmp000087	269.1	177.05	268.095	C13H16O6	2-Feruloyl-sn-glycerol*	Phenolic acids	Phenolic acids	62845.3	61407.7	94555.3	81027.3
MWSmce675	271.08	108.02	272.09	C12H16O7	Arbutin	Phenolic acids	Phenolic acids	23622.3	46159.7	22172.3	44474
Ymjm000152	271.08	108.02	272.09	C12H16O7	p-Hydroxypheny-β-D-allopyranoside	Phenolic acids	Phenolic acids	22105.3	32352.7	21762.7	50101
Lmhn002926	279.05	163.04	280.058	C13H12O7	p-Coumaroylmalic acid	Phenolic acids	Phenolic acids	32550	47606.7	31720	70072.7
Lmhn002051	283.05	167.04	284.053	C12H12O8	Vnilloylmalic acid	Phenolic acids	Phenolic acids	81158.3	9	118333	118077
Lmhn001386	299.04	167.03	300.048	C12H12O9	Vnilloyltartaric acid	Phenolic acids	Phenolic acids	15091.2	9	13666	7205.83
Zmhn001926	299.08	137.02	300.084	C13H16O8	1-O-Salicyl-D-glucose	Phenolic acids	Phenolic acids	1.87107e+06	6.06993e+06	2.18117e+06	5077100
Zmhn001358	299.08	137.02	300.084	C13H16O8	4-O-Glucosyl-4-hydroxybenzoic Acid	Phenolic acids	Phenolic acids	1.80453e+06	6041300	2.14993e+06	5.02883e+06
Hmtn001302	299.08	137.02	300.085	C13H16O8	Glucosyloxybenzoic Acid	Phenolic acids	Phenolic acids	1840400	6.17517e+06	2.11463e+06	5.09063e+06
pmb3142	299.1	137.1	300.085	C13H16O8	Salicylic acid-2-O-glucoside	Phenolic acids	Phenolic acids	2.02197e+06	1.60343e+06	2276400	1.67333e+06
mws2367	299.11	119	300.121	C14H20O7	Salidroside	Phenolic acids	Phenolic acids	10418.3	13020	10460.1	15962.3
Zmhn000892	301.09	139.05	302.1	C13H18O8	4-O-Glucosyl-3,4-dihydroxybenzyl alcohol	Phenolic acids	Phenolic acids	20976.3	19951	24501	21760.3
Hmqn000843	301.09	123.01	302.1	C13H18O8	3-Methoxy-4-hydroxyphenol-1-O-β-D-glucoside (Tachioside)	Phenolic acids	Phenolic acids	81264	90336	93144.3	92765.7
Hmdn001963	305.03	273	306.038	C14H10O8	Methyl Brevifolincarboxylate	Phenolic acids	Phenolic acids	52270.3	368.43	41840.7	192.277
Lmhn003074	309.06	193.05	310.069	C14H14O8	Feruloylmalic acid	Phenolic acids	Phenolic acids	11422.6	12968.3	12789	19076
Lmhn001477	311.04	179.04	312.048	C13H12O9	2-Caffeoyl-L-tartaric acid (Caftaric acid)	Phenolic acids	Phenolic acids	39034	33182	38725	33334.7
Lmmn002179	313.09	107.05	314.1	C14H18O8	Methyl salicylate-2-O-glucoside	Phenolic acids	Phenolic acids	114187	124720	110727	121173
Cmzp002057	315.12	255.1	314.1	C14H18O8	6-O-Acetylarbutin	Phenolic acids	Phenolic acids	15326.7	13562.7	13897	15377.7
Lmyn002403	313.09	101.02	314.1	C14H18O8	Mandelic acid-β-glucoside	Phenolic acids	Phenolic acids	48740.3	41681	46927.7	48074
pmb2871	315.07	153	316.079	C13H16O9	1-O-Gentisoyl-D-glucoside	Phenolic acids	Phenolic acids	613647	2.53483e+06	907343	1.97887e+06
pmn001367	315.07	153.02	316.079	C13H16O9	Protocatechuic acid-4-O-glucoside	Phenolic acids	Phenolic acids	864010	3593000	1.30817e+06	2.94253e+06
Hmtn001120	315.11	153.06	316.116	C14H20O8	5-(2-Hydroxyethyl)-2-O-glucosylphenol	Phenolic acids	Phenolic acids	349343	447910	339077	534627
Zmtn001661	315.11	153.02	316.116	C14H20O8	Vanilloloside	Phenolic acids	Phenolic acids	881817	1917200	1.05321e+06	2646200
Jmwn002494	325.09	119.05	326.1	C15H18O8	(2E)-3-[4-(β-D-glucopyranoside)-phenylacrylic]-acid	Phenolic acids	Phenolic acids	9	14265.7	16404.3	9
Hmhn003067	325.09	119.05	326.1	C15H18O8	Phenylpropionic acid-O-β-D-glucopyranoside	Phenolic acids	Phenolic acids	228217	227743	268007	234043
Zmhn002301	325.09	163.04	326.1	C15H18O8	p-Coumaric acid-4-O-glucoside	Phenolic acids	Phenolic acids	191493	224673	211867	211413
Lmsn003111	325.09	145.03	326.1	C15H18O8	1-O-p-Coumaroyl-β-D-glucose	Phenolic acids	Phenolic acids	71862.3	7686.67	137520	9
Lmsn000363	325.13	145.07	326.137	C16H22O7	Raspberryketone glucoside	Phenolic acids	Phenolic acids	31580.3	25954.3	44314	24159.3
Lmtn002565	329.11	167.03	330.095	C14H18O9	1-O-Vanilloyl-D-Glucose	Phenolic acids	Phenolic acids	30840.7	60242	26146	76087.3
Wmmp000110	331.1	125.06	330.095	C14H18O9	mudanoside A	Phenolic acids	Phenolic acids	20039	25543	24329.7	28270
Lmmn003663	329.09	167.04	330.095	C14H18O9	5-Glucosyloxy-2-Hydroxybenzoic Acid methyl ester	Phenolic acids	Phenolic acids	337140	405883	418070	505730
Zmhn001883	329.09	209.04	330.095	C14H18O9	Vanillic acid-4-O-glucoside	Phenolic acids	Phenolic acids	1100700	2.23113e+06	1.15927e+06	2.46753e+06
pmn001517	329.12	167	330.131	C15H22O8	3,4,5-Trimethoxyphenyl-1-O-Glucoside	Phenolic acids	Phenolic acids	3.38397e+06	3.63853e+06	4.21213e+06	4.17687e+06
pmb2928	331	313.1	332.074	C13H16O10	Gallic acid-4-O-glucoside	Phenolic acids	Phenolic acids	32876	90810	41098.3	74314.3
pmn001518	331.07	169.01	332.074	C13H16O10	1-O-Galloyl-β-D-glucose*	Phenolic acids	Phenolic acids	151237	205723	190197	193103
Hmln000659	331.07	169.01	332.075	C13H16O10	3-O-Galloyl-D-glucose*	Phenolic acids	Phenolic acids	74333.3	82330.7	185097	95894
Hmln000873	331.07	169.01	332.075	C13H16O10	2-O-Galloyl-D-glucose	Phenolic acids	Phenolic acids	9	9	9	27831.3
pmn001519	335.04	124	336.048	C15H12O9	Galloyl Methyl gallate	Phenolic acids	Phenolic acids	1981.73	2146.23	9	9
pmn001421	337.09	191.05	338.1	C16H18O8	3-O-p-Coumaroylquinic acid	Phenolic acids	Phenolic acids	6192.7	6914.57	9	10550.7
pmb3074	337.09	191.05	338.1	C16H18O8	5-O-p-Coumaroylquinic acid	Phenolic acids	Phenolic acids	6192.7	6914.57	9	10550.7
Lmsn002548	341.09	161.02	342.095	C15H18O9	1-O-Caffeoyl-β-D-glucose	Phenolic acids	Phenolic acids	15758	9	19808.7	9
mws0906	341.12	179	342.131	C16H22O8	coniferyl alcohol-4-O-glucoside (Coniferin)	Phenolic acids	Phenolic acids	77665	54981.3	110072	65096.7
Lmtn000940	345.08	139.04	346.09	C14H18O10	1-O-(3,4-Dihydroxy-5-methoxy-benzoyl)-glucoside	Phenolic acids	Phenolic acids	53691.7	9	85653.7	9
Lmyp003381	347.13	301.13	346.126	C15H22O9	3,4,5-Trimethoxyphenyl-1-O-β-D-glucopyranoside	Phenolic acids	Phenolic acids	281107	252837	311337	222017
mws0178	353.09	191.01	354.095	C16H18O9	Chlorogenic acid (3-O-caffeoylquinic acid)	Phenolic acids	Phenolic acids	58339	34134.3	76302	70237
pme1816	353.09	191	354.095	C16H18O9	Neochlorogenic acid (5-O-caffeoylquinic acid)*	Phenolic acids	Phenolic acids	12138.7	17570.3	12556.3	21527.3
mws2108	353.09	191.05	354.095	C16H18O9	Cryptochlorogenic acid (4-O-caffeoylquinic acid)*	Phenolic acids	Phenolic acids	71403.3	81168.3	51666	92070.7
Ymjm000149	353.09	191.06	354.095	C16H18O9	3-O-Caffeoylquinic acid*	Phenolic acids	Phenolic acids	9	17752.3	18837	22223.7
Ymjm000150	353.09	191.06	354.095	C16H18O9	4-O-Caffeoylquinic acid	Phenolic acids	Phenolic acids	17528.3	19696.7	12163.2	31295.3
mws0748	353.09	191.1	354.095	C16H18O9	1-caffeoylquinic acid	Phenolic acids	Phenolic acids	9	9	17131.3	16525.3
Lmsn003318	355.1	175.04	356.111	C16H20O9	1-O-Feruloyl-β-D-glucose	Phenolic acids	Phenolic acids	9	8425.87	9	9
Lmdn009099	355.12	193.05	356.126	C20H20O6	coniferyl ferulate	Phenolic acids	Phenolic acids	46547.7	2810.77	50478.7	4484.53
pmb3107	359.1	182.1	360.106	C15H20O10	Glucosyringic acid	Phenolic acids	Phenolic acids	36607	54429.3	56389.7	65567.3
Ymjm000140	369.11	177.05	368.111	C17H20O9	3-O-Caffeoylquinic acid methyl ester	Phenolic acids	Phenolic acids	16000	20408.3	16679.7	22249.7
pmb0752	369.12	177.1	368.111	C17H20O9	3-O-Feruloylquinic acid	Phenolic acids	Phenolic acids	44011.7	46897.7	38526.7	32527
Lmtn003598	367.14	205.08	368.147	C18H24O8	3-Prenyl-4-O-glucosyloxy-4-hydroxybenzoic Acid	Phenolic acids	Phenolic acids	9	9	1009.95	9
pmn001695	371.1	249.06	372.106	C16H20O10	Trihydroxycinnamoylquinic acid	Phenolic acids	Phenolic acids	26630.3	33285	42419.7	36547.3
pmb0108	375.2	137.1	374.1	C19H18O8	Feruloyl syringic acid	Phenolic acids	Phenolic acids	12371	23112	21201	26611.7
Zmhn002227	385.11	223.06	386.121	C17H22O10	Sinapoyl-4-O-glucoside	Phenolic acids	Phenolic acids	1000480	650850	1122800	708877
Jmbp006554	389.12	359.07	388.116	C20H20O8	ethyl rosmarinate	Phenolic acids	Phenolic acids	4673.57	8548.2	5194.33	9252.7
Lmhn002573	399.09	205.04	400.101	C17H20O11	Sinapoylglucuronic acid	Phenolic acids	Phenolic acids	14646.3	16628.3	17833.7	15251.3
Lmtn002324	431.15	269.1	432.163	C19H28O11	Benzyl-(2''-O-glucosyl)glucoside	Phenolic acids	Phenolic acids	11250.3	19433.7	9	19524.3
HJN093	451.09	313.05	452.095	C20H20O12	2-O-Salicyl-6-O-Galloyl-D-Glucose	Phenolic acids	Phenolic acids	63079.3	39544	77030.7	45844.3
Li512113	451.09	391.04	452.095	C20H20O12	Maleoyl-caffeoylquinic acid	Phenolic acids	Phenolic acids	30111.3	18625	38193.7	19679.3
pmb2654	460.1	117.9	461.153	C19H27NO12	Anthranilate-1-O-Sophoroside	Phenolic acids	Phenolic acids	1.98303e+06	2.33767e+06	3.10313e+06	2.39077e+06
pmb3066	481.14	319.2	482.142	C22H26O12	5-O-p-Coumaroylshikimic acid O-glucoside	Phenolic acids	Phenolic acids	39898.7	13828.8	33512.7	12986.7
Lmsn003778	493.1	169.01	494.106	C22H22O13	1-O-Caffeoyl-4-O-galloyl-β-D-glucose	Phenolic acids	Phenolic acids	14000.8	9207	10546.9	10188.8
Lmgp003989	499.13	163.04	498.116	C25H22O11	Dicaffeoylshikimic acid	Phenolic acids	Phenolic acids	9	3555.93	2238.17	5537.57
Lmsn002288	503.14	341.09	504.148	C21H28O14	1-O-Caffeoyl-(6-O-glucosyl)-β-D-glucose	Phenolic acids	Phenolic acids	45121	32539.7	48587.7	33980
Lmsp003655	521.2	131.05	520.194	C26H32O11	Dehydrodiconiferyl alcohol-gamma'-O-glucoside	Phenolic acids	Phenolic acids	25272.3	29735.7	28236.7	29367.3
mws1153	665.21	161.02	666.216	C31H38O16	2'-Acetylacteoside	Phenolic acids	Phenolic acids	3975.1	9	3061.3	9
mws0217	76.04	29.99	75.032	C2H5NO2	L-Glycine	Amino acids and derivatives	Amino acids and derivatives	17790.3	9	18042.6	14943.9
pme1987	88.05	71	89.048	C3H7NO2	L-Alanine	Amino acids and derivatives	Amino acids and derivatives	725.42	1190.37	1649.26	3033.67
MWS0502	90.06	61.03	89.048	C3H7NO2	β-Alanine	Amino acids and derivatives	Amino acids and derivatives	45085	53651.3	72011.7	61074
ML10198895	88.04	88.04	89.048	C3H7NO2	N-Methylglycine	Amino acids and derivatives	Amino acids and derivatives	1859.7	2996.37	1174.65	2568.27
MWSmce461	102.05	56.05	101.1	C4H7NO2	L-Azetidine-2-carboxylic acid	Amino acids and derivatives	Amino acids and derivatives	49300.3	51427	75904	63411
pme3033	104.07	86	103.063	C4H9NO2	N,N-Dimethylglycine	Amino acids and derivatives	Amino acids and derivatives	569627	575887	679063	590257
pme0010	106	60	105.043	C3H7NO3	L-Serine	Amino acids and derivatives	Amino acids and derivatives	399180	334053	369933	312387
pme0006	116.07	70.1	115.063	C5H9NO2	L-Proline	Amino acids and derivatives	Amino acids and derivatives	1.51427e+07	1.70557e+07	1.38713e+07	1.62263e+07
pme3193	116.04	74	117.043	C4H7NO3	N-Acetyl-L-glycine	Amino acids and derivatives	Amino acids and derivatives	16166.7	12502.9	29117	14086.3
mws0256	118.09	72.1	117.079	C5H11NO2	L-Valine	Amino acids and derivatives	Amino acids and derivatives	43484000	3.72963e+07	44659000	3.35693e+07
mws0671	120.07	74.1	119.058	C4H9NO3	L-Homoserine	Amino acids and derivatives	Amino acids and derivatives	517693	462053	629083	470090
mws0230	120.07	74	119.058	C4H9NO3	L-Threonine	Amino acids and derivatives	Amino acids and derivatives	512683	443713	544483	441480
pme0195	120.02	62	121.02	C3H7NO2S	L-Cysteine	Amino acids and derivatives	Amino acids and derivatives	27678	46534.7	38502.7	34656.7
MWSmce706	129.07	56.05	128.13	C5H8N2O2	Cyclo(Ala-Gly)	Amino acids and derivatives	Amino acids and derivatives	40703	37332.7	36988.7	37923.3
mws0263	128.04	82.03	129.043	C5H7NO3	5-Oxo-L-Proline	Amino acids and derivatives	Amino acids and derivatives	8180.43	11479.1	14290.7	9887.53
ML10181668	130.09	84.08	129.079	C6H11NO2	Cycloleucine	Amino acids and derivatives	Amino acids and derivatives	9.35517e+06	1.17923e+07	1.15081e+07	1.08939e+07
MWS2413	130.05	58.03	131.058	C5H9NO3	N-acetyl-beta-alanine	Amino acids and derivatives	Amino acids and derivatives	5854.27	14299.8	8702.7	13461.7
mws0216	132.07	86	131.058	C5H9NO3	Trans-4-Hydroxy-L-proline	Amino acids and derivatives	Amino acids and derivatives	6074200	4.07387e+06	6171200	4325900
pmf0470	132.07	73	131.058	C5H9NO3	cis-4-Hydroxy-D-proline	Amino acids and derivatives	Amino acids and derivatives	302050	322467	292700	284093
mws0258	132.1	86	131.095	C6H13NO2	L-Isoleucine*	Amino acids and derivatives	Amino acids and derivatives	3.51197e+07	3.15467e+07	37352000	30427000
mws1587	132.1	86	131.095	C6H13NO2	L-Norleucine*	Amino acids and derivatives	Amino acids and derivatives	4.62423e+07	34010000	3.89627e+07	29319000
mws0227	132.1	86.2	131.095	C6H13NO2	L-Leucine*	Amino acids and derivatives	Amino acids and derivatives	5.31023e+07	42986000	3.20753e+07	4.08567e+07
mws0001	133.06	74	132.054	C4H8N2O3	L-Asparagine	Amino acids and derivatives	Amino acids and derivatives	1.41803e+06	2429000	1.36613e+06	2.35247e+06
pme2527	133	116	132.09	C5H12N2O2	L-Ornithine	Amino acids and derivatives	Amino acids and derivatives	56722.7	40502.7	31140.3	39304.7
mws0219	132.03	88	133.038	C4H7NO4	L-Aspartic Acid	Amino acids and derivatives	Amino acids and derivatives	1.67157e+06	2737800	1632500	3.36247e+06
Zmdp000972	136.04	91.05	135.035	C4H9NO2S	S-Methyl-L-cysteine	Amino acids and derivatives	Amino acids and derivatives	121883	94167.3	146033	84342
pme0057	136.04	118.1	135.035	C4H9NO2S	L-Homocysteine	Amino acids and derivatives	Amino acids and derivatives	9486.13	12154.3	13859.7	5163.67
pme1002	138.09	103	137.084	C8H11NO	L-Tyramine	Amino acids and derivatives	Amino acids and derivatives	641280	914780	520890	903090
MWSmce585	104.07	59.01	139.58	C4H10ClNO2	Methyl 3-aminopropanoate (hydrochloride)	Amino acids and derivatives	Amino acids and derivatives	7736800	8212600	6.89483e+06	8453400
Hmsp000364	144.1	98.09	143.095	C7H13NO2	L-Cyclopentylglycine	Amino acids and derivatives	Amino acids and derivatives	8.39213e+06	9214900	7.79373e+06	9.92827e+06
Rfmb318	144.1	84.08	144.092	C7H14NO2+	D-Proline betaine	Amino acids and derivatives	Amino acids and derivatives	56922.3	92601	63886.3	103723
pme3351	144.1	126	145.074	C6H11NO3	Allysine(6-Oxo DL-Norleucine)	Amino acids and derivatives	Amino acids and derivatives	17293.3	27033	27688.7	24273.7
Lmqp000427	146.08	82.07	145.074	C6H11NO3	N-Methyl-Trans-4-Hydroxy-L-Proline	Amino acids and derivatives	Amino acids and derivatives	575473	752807	637623	633660
pme0193	147.08	84	146.069	C5H10N2O3	L-Glutamine	Amino acids and derivatives	Amino acids and derivatives	1.67603e+06	1.39943e+06	1.99187e+06	1.41453e+06
pme0026	147.11	84	146.106	C6H14N2O2	L-Lysine	Amino acids and derivatives	Amino acids and derivatives	2016000	1.70137e+06	2401700	1.72293e+06
mws1050	148.06	88	147.053	C5H9NO4	O-Acetylserine	Amino acids and derivatives	Amino acids and derivatives	151017	163193	137197	166597
pme0014	148.06	84	147.053	C5H9NO4	L-Glutamic acid	Amino acids and derivatives	Amino acids and derivatives	16779000	1.80907e+07	1.98097e+07	1.70723e+07
Zmzn000113	146.05	102.06	147.053	C5H9NO4	L-threo-3-Methylaspartate	Amino acids and derivatives	Amino acids and derivatives	347150	385477	477630	390073
MWSmce608	148.1	74.02	147.17	C6H13NO3	4-Hydroxyisoleucine	Amino acids and derivatives	Amino acids and derivatives	380123	362033	423223	501010
pme1210	150.06	61	149.051	C5H11NO2S	L-Methionine	Amino acids and derivatives	Amino acids and derivatives	451640	445010	754870	433680
mws0254	156.08	110	155.069	C6H9N3O2	L-Histidine	Amino acids and derivatives	Amino acids and derivatives	3.34623e+06	2428500	3.73143e+06	2.28913e+06
pme2867	158.08	83	157.074	C7H11NO3	3-Methylcrotonyl-L-glycine	Amino acids and derivatives	Amino acids and derivatives	23329.3	9	9	9
pme0128	159.08	88	160.085	C6H12N2O3	L-Alanyl-L-Alanine	Amino acids and derivatives	Amino acids and derivatives	18133.3	20179.7	14802	19270.3
MWS0611	159.08	88.04	160.085	C6H12N2O3	D-Alanyl-D-Alanine	Amino acids and derivatives	Amino acids and derivatives	2604.73	6896.63	4667.7	4685.13
mws1550	162.06	73.1	161.051	C6H11NO2S	S-Allyl-L-cysteine	Amino acids and derivatives	Amino acids and derivatives	33755.3	9	26437.7	37279.7
MWS3035	160.06	116.05	161.069	C6H11NO4	N-Methyl-L-Glutamate	Amino acids and derivatives	Amino acids and derivatives	8679.8	8925.87	19240	4766.97
pme2914	161.05	99	162.053	C6H10O5	3-Hydroxy-3-methylpentane-1,5-dioic acid	Amino acids and derivatives	Amino acids and derivatives	2.61683e+06	4529800	2659900	4.47333e+06
Lmbp000123	164.07	56.05	163.067	C6H13NO2S	L-Homomethionine	Amino acids and derivatives	Amino acids and derivatives	11273	14717.8	17792.7	14642
pme2617	166.05	102	165.046	C5H11NO3S	L-Methionine Sulfoxide	Amino acids and derivatives	Amino acids and derivatives	1.40247e+06	1.39058e+06	1.44827e+06	1.50817e+06
pme0021	166.09	120.08	165.07	C9H11NO2	L-Phenylalanine	Amino acids and derivatives	Amino acids and derivatives	1.20513e+07	16049000	12042000	1.84303e+07
MWStz091	169.1	70.07	168.2	C8H12N2O2	Cyclo(L-Ala-L-Pro)	Amino acids and derivatives	Amino acids and derivatives	7757.37	7253.17	4874.37	6786.73
MWS0933	170.09	124.09	169.085	C7H11N3O2	1-Methylhistidine	Amino acids and derivatives	Amino acids and derivatives	150224	205223	214467	217963
pme0124	173.09	115.5	172.085	C7H12N2O3	L-Glycyl-L-proline	Amino acids and derivatives	Amino acids and derivatives	4824.17	3333.37	3129.5	4563.17
pme0253	174.11	86	173.105	C8H15NO3	N-Acetyl-L-leucine	Amino acids and derivatives	Amino acids and derivatives	29667.7	19804	26029	17654.7
pme2853	172.1	74	173.105	C8H15NO3	Hexanoyl-L-glycine	Amino acids and derivatives	Amino acids and derivatives	893.72	547.593	9	9
MWS4471	173.06	58.03	174.064	C6H10N2O4	N-Alpha-Acetyl-L-Asparagine	Amino acids and derivatives	Amino acids and derivatives	26591.3	20325	25553.3	23985
Zmyn000155	173.11	131.08	174.1	C7H14N2O3	N-α-Acetyl-L-ornithine	Amino acids and derivatives	Amino acids and derivatives	1000680	699553	991947	655280
mws0260	175.12	116	174.112	C6H14N4O2	L-Arginine	Amino acids and derivatives	Amino acids and derivatives	3818000	3.20347e+06	4019500	3.10657e+06
pme2559	174.04	88	175.048	C6H9NO5	N-Acetyl-L-Aspartic Acid	Amino acids and derivatives	Amino acids and derivatives	43293.3	86527	81616.7	77627
pme0008	176.1	113	175.096	C6H13N3O3	L-Citrulline	Amino acids and derivatives	Amino acids and derivatives	617180	530813	602113	550793
mws0250	182.08	136.1	181.074	C9H11NO3	L-Tyrosine	Amino acids and derivatives	Amino acids and derivatives	6288400	4.86773e+06	7418600	4.40373e+06
pme0137	187.07	125	188.08	C7H12N2O4	N-Acetyl-L-Glutamine	Amino acids and derivatives	Amino acids and derivatives	121689	134353	140627	147770
pme0122	189.12	126	188.116	C8H16N2O3	N6-Acetyl-L-lysine	Amino acids and derivatives	Amino acids and derivatives	327430	272287	324773	248690
mws5041	189.12	86.1	188.116	C8H16N2O3	L-Glycyl-L-isoleucine*	Amino acids and derivatives	Amino acids and derivatives	113393	139637	135137	148590
mws0736	189.12	86	188.116	C8H16N2O3	N-Glycyl-L-leucine*	Amino acids and derivatives	Amino acids and derivatives	114747	130673	130627	138767
Zmdp000292	189.14	70.07	188.127	C7H16N4O2	Arginine methyl ester	Amino acids and derivatives	Amino acids and derivatives	3.14193e+06	3357700	3091900	3445500
Zmjp000182	189.13	70.07	188.127	C7H16N4O2	N-Monomethyl-L-arginine	Amino acids and derivatives	Amino acids and derivatives	3.04007e+06	3.25457e+06	3.10207e+06	3277400
pme3388	189.13	144	188.127	C7H16N4O2	Homoarginine	Amino acids and derivatives	Amino acids and derivatives	449953	461503	546397	541930
Zmzp000145	189.16	84.08	188.152	C9H20N2O2	Trimethyllysine	Amino acids and derivatives	Amino acids and derivatives	1.73267e+06	1.60837e+06	1687000	1.62777e+06
pme0075	188.06	128	189.064	C7H11NO5	N-Acetyl-L-glutamic acid	Amino acids and derivatives	Amino acids and derivatives	71449	113548	57167.3	127367
mws0193	190.12	127	189.111	C7H15N3O3	L-Homocitrulline	Amino acids and derivatives	Amino acids and derivatives	104699	124573	104405	102099
MWSslk140	192.07	56.05	191.25	C7H13NO3S	N-Acetyl-L-methionine	Amino acids and derivatives	Amino acids and derivatives	12713.5	15793.7	10197.3	18806.3
pme3827	198.08	152.2	197.069	C9H11NO4	3,4-Dihydroxy-L-phenylalanine (L-Dopa)	Amino acids and derivatives	Amino acids and derivatives	78530.3	41252.7	69799.3	47985.7
mws5037	203.14	86.1	202.132	C9H18N2O3	L-Alanyl-L-leucine	Amino acids and derivatives	Amino acids and derivatives	9	9	9227.2	17259.7
mws0282	203.08	116.05	204.09	C11H12N2O2	L-Tryptophan	Amino acids and derivatives	Amino acids and derivatives	2.78827e+07	24936000	2.26407e+07	24580000
Zmgn002106	206.08	58.03	207.09	C11H13NO3	N-Acetyl-L-phenylalanine	Amino acids and derivatives	Amino acids and derivatives	175653	176360	194493	195613
MWSslk120	208.1	120.08	207.226	C11H13NO3	N-Acetyl-DL-phenylalanine	Amino acids and derivatives	Amino acids and derivatives	147587	156620	159770	174023
pme0109	212.09	166	211.084	C10H13NO4	Methyldopa	Amino acids and derivatives	Amino acids and derivatives	97196	143319	9	175627
Lmhp002764	211.13	70.07	211.144	C11H18N2O2	Cyclo(Pro-Leu)	Amino acids and derivatives	Amino acids and derivatives	22869	17693.7	11960.9	20466
pme2566	217.08	199	218.09	C8H14N2O5	5-L-Glutamyl-L-amino acid	Amino acids and derivatives	Amino acids and derivatives	18332.3	10970.7	15429	12515.7
pme1228	221.09	204	220.085	C11H12N2O3	5-Hydroxy-L-tryptophan	Amino acids and derivatives	Amino acids and derivatives	160380	139593	140160	133330
mws5042	223.11	120.09	222.1	C11H14N2O3	L-Glycyl-L-phenylalanine	Amino acids and derivatives	Amino acids and derivatives	99207	112560	102364	110083
mws0520	224.09	136	223.084	C11H13NO4	N-Acetyl-L-tyrosine	Amino acids and derivatives	Amino acids and derivatives	18956.3	9383.13	20240	15601.7
MWS2010	451.11	163.05	226.059	C9H10N2O5	3-nitro-L-tyrosine	Amino acids and derivatives	Amino acids and derivatives	18570	29833.7	21092	28278
Lmhp001430	227.09	116.07	227.103	C10H14N2O4	Cyclo(Pro-Glu)	Amino acids and derivatives	Amino acids and derivatives	79669.7	9	9	9
Lmhp001461	229.15	70.07	229.154	C11H20N2O3	L-Prolyl-L-Leucine	Amino acids and derivatives	Amino acids and derivatives	117383	125433	111517	87282.3
Lmhp001670	231.16	72.08	231.17	C11H22N2O3	L-Valyl-L-Leucine	Amino acids and derivatives	Amino acids and derivatives	22442.3	35370.3	38016.3	37768
mws4176	237.12	120.09	236.116	C12H16N2O3	L-Alanyl-L-Phenylalanine	Amino acids and derivatives	Amino acids and derivatives	6962.1	13851.3	9	16284
mws0221	241.03	152	240.024	C6H12N2O4S2	L-Cystine	Amino acids and derivatives	Amino acids and derivatives	56593	47396.3	53695	63819.7
MWStz205	245.13	120.08	244.3	C14H16N2O2	Cyclo(D-Phe-L-Pro)	Amino acids and derivatives	Amino acids and derivatives	16634.3	14952.4	7530.1	15601.5
Lmhp003064	245.12	120.08	245.128	C14H16N2O2	Cyclo(Pro-Phe)	Amino acids and derivatives	Amino acids and derivatives	9585.37	9251.3	7529.2	9391.4
Lmhp002031	245.18	86.1	245.186	C12H24N2O3	L-Leucyl-L-Leucine	Amino acids and derivatives	Amino acids and derivatives	23509.3	33126.3	24288.7	32413.7
pmb2591	245.09	203.2	246.1	C13H14N2O3	N-Acetyl-L-Tryptophan	Amino acids and derivatives	Amino acids and derivatives	988063	640947	901570	804800
Lmrj002087	247.13	86.09	246.121	C10H18N2O5	L-Isoleucyl-L-Aspartate	Amino acids and derivatives	Amino acids and derivatives	87696	77409	96963.3	82691.7
Zmdp001647	247.13	184.1	246.122	C10H18N2O5	γ-Glutamyl-L-valine	Amino acids and derivatives	Amino acids and derivatives	649040	531020	676887	466863
pme2563	249.06	128	250.062	C8H14N2O5S	γ-Glu-Cys	Amino acids and derivatives	Amino acids and derivatives	305313	341430	373573	335983
Zmdp002216	261.14	86.1	260.137	C11H20N2O5	L-γ-Glutamyl-L-leucine	Amino acids and derivatives	Amino acids and derivatives	1652000	1.71897e+06	1.87833e+06	1.44583e+06
MWS4309	262.12	188.07	261.111	C13H15N3O3	Glycyl-tryptophan	Amino acids and derivatives	Amino acids and derivatives	37347.3	36973	34330.3	40850.7
Zmdp000446	265.09	119.02	264.078	C9H16N2O5S	γ-L-Glutamyl-S-methyl-L-cysteine	Amino acids and derivatives	Amino acids and derivatives	6.46247e+06	4531400	6243000	4.46017e+06
Lmhp002001	265.15	72.08	264.147	C14H20N2O3	L-Valyl-L-Phenylalanine	Amino acids and derivatives	Amino acids and derivatives	18883.3	26051.3	14943.6	31126.3
pme2890	269.06	136	268.055	C8H16N2O4S2	L-Homocystine	Amino acids and derivatives	Amino acids and derivatives	16713.1	16387.3	9935.33	15773.3
Lmrj002793	277.12	120.08	276.112	C14H16N2O4	Cyclo(Phe-Glu)	Amino acids and derivatives	Amino acids and derivatives	24551.3	28577	29167.3	23937.3
pme1712	275	257	276.132	C11H20N2O6	L-Saccharopine	Amino acids and derivatives	Amino acids and derivatives	22221.7	33663	52034.3	33933.7
Zmdp001663	279.1	133.03	278.094	C10H18N2O5S	γ-glutamylmethionine	Amino acids and derivatives	Amino acids and derivatives	46062.3	52306	24228.3	52160.7
mws5035	279.17	120.08	278.163	C15H22N2O3	L-Leucyl-L-phenylalanine	Amino acids and derivatives	Amino acids and derivatives	22120	32765.3	29298.7	35790.7
mws0629	281.11	166	280.106	C13H16N2O5	L-Aspartyl-L-Phenylalanine	Amino acids and derivatives	Amino acids and derivatives	70194	83962.3	72103.7	66072.7
Zmdn001564	293.11	164.07	294.122	C14H18N2O5	γ-Glutamylphenylalanine	Amino acids and derivatives	Amino acids and derivatives	335310	496160	404113	501753
mws0805	308.1	87.01	309.106	C11H19NO9	N-Acetylneuraminic acid	Amino acids and derivatives	Amino acids and derivatives	9	2732.47	949.267	9
Zmdp001857	311.12	165.05	310.116	C14H18N2O6	γ-Glutamyltyrosine	Amino acids and derivatives	Amino acids and derivatives	124153	110604	145983	100003
mws0636	313.15	166	312.147	C18H20N2O3	L-Phenylalanyl-L-phenylalanine	Amino acids and derivatives	Amino acids and derivatives	7210.47	10303.3	8540.93	15907
mws0582	322.11	130	321.099	C11H19N3O6S	S-(Methyl)glutathione	Amino acids and derivatives	Amino acids and derivatives	3.58443e+06	4.01727e+06	3819800	5788100
pme2074	322.4	129.7	323.21	C18H29NO4	(-)-Jasmonoyl-L-Isoleucine	Amino acids and derivatives	Amino acids and derivatives	24044	16031.3	18063.3	16093.7
MWS2426	332.13	203.08	333.132	C16H19N3O5	Tryptophan glutamic acid	Amino acids and derivatives	Amino acids and derivatives	100863	74795.3	102421	79112.7
MWS0994	351.08	164.03	352.087	C10H16N4O10	N-Carbamoyl-L-aspartate	Amino acids and derivatives	Amino acids and derivatives	5703.67	10397.1	10103.4	12499.9
pme1286	385.13	250	384.122	C14H20N6O5S	S-(5'-Adenosy)-L-homocysteine	Amino acids and derivatives	Amino acids and derivatives	103898	134207	99556.3	142440
pmb0464	458.1	116.3	457.143	C16H27NO14	L-Aspartic acid-O-diglucoside	Amino acids and derivatives	Amino acids and derivatives	447977	477597	395300	590327
