# Supplementary material for: Effects of exogenous selenium application on nutritional quality and metabolomic characteristics of mung bean (Vigna radiata L.)
Source: Front Plant Sci. 2022 Aug 18;13:961447. doi: 10.3389/fpls.2022.961447 (PMC9433778; doi:10.3389/fpls.2022.961447)
Supplement: Supplementary file 1 [file Data_Sheet_1.ZIP › supplementary date/Supplementary data 2.xlsx]

## Sheet: Sheet1
Table S2. The list of 141 differential metabolites detected in this study.
Index	Formula	Compounds	ClassⅠ
pme2867	C7H11NO3	3-Methylcrotonyl-L-glycine	Amino acids and derivatives
MWS3035	C6H11NO4	N-Methyl-L-Glutamate	Amino acids and derivatives
pme0109	C10H13NO4	Methyldopa	Amino acids and derivatives
Lmhp001430	C10H14N2O4	Cyclo(Pro-Glu)	Amino acids and derivatives
mws4176	C12H16N2O3	L-Alanyl-L-Phenylalanine	Amino acids and derivatives
MWStz205	C14H16N2O2	Cyclo(D-Phe-L-Pro)	Amino acids and derivatives
pme1712	C11H20N2O6	L-Saccharopine	Amino acids and derivatives
mws0217	C2H5NO2	L-Glycine	Amino acids and derivatives
pme0057	C4H9NO2S	L-Homocysteine	Amino acids and derivatives
mws1550	C6H11NO2S	S-Allyl-L-cysteine	Amino acids and derivatives
pme2853	C8H15NO3	Hexanoyl-L-glycine	Amino acids and derivatives
mws5037	C9H18N2O3	L-Alanyl-L-leucine	Amino acids and derivatives
mws0805	C11H19NO9	N-Acetylneuraminic acid	Amino acids and derivatives
mws0885	C7H6O4	2,4-Dihydroxybenzoic Acid	Phenolic acids
MWS1839	C9H10O3	Ethylparaben	Phenolic acids
pme3255	C11H14O2	MethylEugenol	Phenolic acids
mws4085	C11H12O5	Sinapic acid	Phenolic acids
Hmln000659	C13H16O10	3-O-Galloyl-D-glucose*	Phenolic acids
pmn001421	C16H18O8	3-O-p-Coumaroylquinic acid	Phenolic acids
pmb3074	C16H18O8	5-O-p-Coumaroylquinic acid	Phenolic acids
Ymjm000149	C16H18O9	3-O-Caffeoylquinic acid*	Phenolic acids
Lmtn003598	C18H24O8	3-Prenyl-4-O-glucosyloxy-4-hydroxybenzoic Acid	Phenolic acids
Lmtn002324	C19H28O11	Benzyl-(2''-O-glucosyl)glucoside	Phenolic acids
Lmgp003989	C25H22O11	Dicaffeoylshikimic acid	Phenolic acids
mws2368	C8H10O2	Tyrosol	Phenolic acids
pme2828	C6H5NO3	4-Nitrophenol	Phenolic acids
mws0182	C8H8O3	p-Hydroxyphenyl acetic acid	Phenolic acids
MWSmce040	C8H8O3	Isovanillin*	Phenolic acids
Lmyn002788	C8H8O5	Methyl gallate	Phenolic acids
HJN037	C8H8O5	4-O-Methylgallic Acid	Phenolic acids
MWSmce083	C11H12O4	Ferulic acid methyl ester	Phenolic acids
Lmhn002051	C12H12O8	Vnilloylmalic acid	Phenolic acids
Lmhn001386	C12H12O9	Vnilloyltartaric acid	Phenolic acids
Jmwn002494	C15H18O8	(2E)-3-[4-(β-D-glucopyranoside)-phenylacrylic]-acid	Phenolic acids
Lmsn003111	C15H18O8	1-O-p-Coumaroyl-β-D-glucose	Phenolic acids
Hmln000873	C13H16O10	2-O-Galloyl-D-glucose	Phenolic acids
pmn001519	C15H12O9	Galloyl Methyl gallate	Phenolic acids
mws0748	C16H18O9	1-caffeoylquinic acid	Phenolic acids
Lmsn003318	C16H20O9	1-O-Feruloyl-β-D-glucose	Phenolic acids
pme0256	C5H4N4O2	Xanthine	Nucleotides and derivatives
Cmdn000784	C5H4N4O3	Uric acid	Nucleotides and derivatives
mws1715	C10H13N5O3	Cordycepin (3'-Deoxyadenosine)	Nucleotides and derivatives
pme0033	C5H4N4O	Hypoxanthine	Nucleotides and derivatives
MWS4525	C6H7N5O	6-O-methylguanine	Nucleotides and derivatives
pme2060	C10H13N5	N6-Isopentenyladenine	Nucleotides and derivatives
mws0675	C11H15N2O8P	β-Nicotinamide mononucleotide	Nucleotides and derivatives
mws1173	C15H12O5	Garbanzol	Flavonoids
Zmpp002571	C15H10O7	Robinetin	Flavonoids
Lmdp003509	C20H18O11	Quercetin-3-O-xyloside (Reynoutrin)	Flavonoids
mws4183	C20H18O11	Quercetin-3-O-arabinoside (Guaijaverin)	Flavonoids
mws1397	C22H18O10	Epicatechin gallate*	Flavonoids
MWSHY0130	C21H22O11	Taxifolin 7-O-rhamnoside	Flavonoids
Lmcp003402	C22H22O12	Tamarixetin-3-O-glucoside (Tamarixin)	Flavonoids
HJAP006	C23H24O13	Syringetin-7-O-glucoside	Flavonoids
pmb2979	C25H26O14	Hesperetin-7-O-(6''-malonyl)glucoside	Flavonoids
pmp000236	C26H28O14	Isovitexin-8-O-xyloside	Flavonoids
Lmnp202580	C26H28O14	Apigenin-8-C-(2''-xylosyl)glucoside	Flavonoids
pmb2947	C45H38O18	Catechin-catechin-catechin	Flavonoids
mws0040	C15H10O4	Chrysin	Flavonoids
Hmcn002875	C15H10O7	6-HydroxyLuteolin	Flavonoids
mws0066	C16H12O7	Isorhamnetin	Flavonoids
Lmfn004235	C18H16O8	Myricetin-3,7,3'-trimethyl ether	Flavonoids
pmb0681	C20H18O9	Apigenin-8-C-Arabinoside	Flavonoids
HJAP012	C20H18O10	Luteolin-8-C-arabinoside	Flavonoids
pmn001640	C20H18O12	Myricetin-3-O-arabinoside	Flavonoids
pmp000577	C26H20O8	Acacetin-7-O-glucuronide	Flavonoids
Lmcp003788	C22H22O12	Isotamarixin	Flavonoids
Lmmp003903	C23H22O12	Kaempferol-3-O-(2''-acetyl)glucoside	Flavonoids
Lmsn006753	C30H30O12	Phloretin-4'-O-(6''-p-Coumaroyl)glucoside	Flavonoids
Hmpp002612	C27H30O16	Luteolin-7-O-gentiobioside	Flavonoids
Zmhp002409	C27H30O16	Isoluteolin-6,8-di-C-glucoside	Flavonoids
MWSHY0199	C28H24O16	Quercetin-3-O-(6''-O-galloyl)galactoside	Flavonoids
Lmzn001664	C27H28O17	Kaempferol-3-O-glucuronide-7-O-glucoside	Flavonoids
Lmsp004045	C28H32O16	Isorhamnetin-3-O-glucoside-7-O-rhamnoside	Flavonoids
Lmsp003252	C28H32O17	Isorhamnetin-3-O-sophoroside	Flavonoids
Lmmp003266	C29H30O19	Quercetin-3-O-(2''-malonyl)glucoside-7-O-arabinoside	Flavonoids
Lmsp003161	C33H40O20	Kaempferol-3-O-sophoroside-7-O-rhamnoside	Flavonoids
pmp001314	C33H40O21	6-Hydroxykaempferol-3-O-rutin-6-O-glucoside	Flavonoids
HX1364	C16H18O9	isoscopoletin-glucoside	Lignans and Coumarins
mws4102	C21H18O6	Isoglycyrol	Lignans and Coumarins
pme0513	C5H12O5	Xylitol*	Others
MWSslk110	C13H16O7	Helecin	Others
mws1080	C12H22O11	Galactinol*	Others
MWSmce486	C18H32O16	Manninotriose	Others
pmb2653	C24H42O20	D(+)-Melezitose O-rhamnoside	Others
pma0134	C4H8O4	D-(-)-Threose	Others
pme2529	C6H12O5	1,5-Anhydro-D-glucitol	Others
pmb0786	C6H13NO5	D-Glucosamine	Others
pme3311	C6H14O12P2	D-Fructose-1,6-biphosphate*	Others
MA10039641	C12H22O11	Lactobiose*	Others
pmb0801	C14H19NO9	4-Pyridoxic acid-O-glucoside	Others
MWSmce598	C30H52O26	Maltopentaose	Others
pmp000102	C60H50O24	Arecatannin A1	Tannins
mws0983	C20H39NO2	N-Oleoylethanolamine	Alkaloids
pmf0557	C16H11N2NaO4S	Orange I	Alkaloids
pme0066	C3H7N3O2	Guanidinoacetate	Alkaloids
MWStz152	C11H11NO3	2-(Acetylamino)-3-phenyl-2-propenoic acid	Alkaloids
Cmhp005457	C41H66O13	HN-saponin F;Pulsatilla saponin B；3-O-α-L-Arabinopyranosylhederagenin-28-β-D-glucopyranoside	Terpenoids
Lmmp008478	C48H76O18	Soyasapogenol E-3-O-rhamnosyl(1,2)glucosyl(1,2)glucuronide	Terpenoids
Lhdp090711	C48H76O18	Dehydrosoyasaponin Bb	Terpenoids
pmp000200	C48H76O18	Soyasaponin βe	Terpenoids
Lhdp090714	C48H76O19	Dehydrosoyasaponin A3	Terpenoids
Lhdp090703	C48H78O19	Soyasaponin A3	Terpenoids
Lhdp110508	C48H74O20	Soyasaponin H glucuronic acid glucose rhamnoside	Terpenoids
Lhmp091606	C51H80O21	Soyasaponin B malonyl glucuronic acid rhamnose glucoside	Terpenoids
Lhmp092915	C45H70O17	Soyasaponin B malonyl glucuronic acid glucoside	Terpenoids
pmp000198	C47H76O17	Soyasaponin βc	Terpenoids
Lhdp091308	C47H74O18	Soyasaponin E glucuronic acid glucose arabinoside	Terpenoids
Zmcp007018	C47H74O18	Durupcoside A	Terpenoids
Zjgp101416	C48H74O20	uralsaponin R	Terpenoids
Lmmp007048	C48H74O20	Ceanothic acid-3-O-glucuronic acid-rutinose	Terpenoids
Lhmp091601	C52H84O21	Demethylsoyaponin I rhamnose arabinose glucose rhamnoside	Terpenoids
pme3011	C4H9NO2	γ-Aminobutyric acid	Organic acids
mws2628	C5H11NO2	N-Methyl-4-aminobutyric acid	Organic acids
pme0120	C5H11NO2	5-Aminovaleric acid	Organic acids
pme3146	C5H10N2O3	β-Ureidoisobutyric acid	Organic acids
mws2124	C2H5O6P	2-Phosphoglycolate	Organic acids
mws0242	C8H14O4	Suberic Acid	Organic acids
mws0640	C5H10O3	2-Hydroxy-2-methylbutyric acid	Organic acids
Lmmn002164	C5H8O4	Monomethyl succinate	Organic acids
pme3186	C3H7O6P	DL-Glyceraldehyde-3-phosphate	Organic acids
mws0154	C7H10O5	Shikimic acid	Organic acids
Lmsn015919	C6H18O24P6	Phytic acid	Organic acids
mws0752	C11H22O2	Undecylic Acid	Lipids
MWS2430	C15H30O2	13-methylmyristic acid	Lipids
Lmyn012331	C18H34O2	Petroselinic acid	Lipids
mws2623	C18H34O2	11-Octadecanoic acid(Vaccenic acid)	Lipids
Zmyn004676	C18H30O3	17-Hydroxylinolenic acid	Lipids
Lmbn005369	C18H32O3	13(S)-HODE;13(S)-Hydroxyoctadeca-9Z,11E-dienoic acid	Lipids
Rfmb091	C18H32O3	9S-Hydroxy-10E,12Z-octadecadienoic acid	Lipids
pmn001606	C20H38O2	Eicosenoic acid	Lipids
Lmbn007891	C18H34O4	Hydroxy ricinoleic acid	Lipids
Hmqp006023	C20H36O3	Ethyl 9-Hydroxy-10,12-octadecadienoic acid	Lipids
pmn001694	C18H34O5	9,10,13-Trihydroxy-11-Octadecenoic Acid	Lipids
Lmxp010913	C35H66NO9P	1-(9Z-Octadecenoyl)-2-(9-oxo-nonanoyl)-sn-glycero-3-phosphocholine	Lipids
Lmhp008744	C33H56O14	1-α-Linolenoyl-glycerol-2,3-di-O-glucoside*	Lipids
Lmhp008513	C33H56O14	2-α-Linolenoyl-glycerol-1,3-di-O-glucoside*	Lipids
pmp001264	C16H35NO2	Hexadecylsphingosine	Lipids
Lmbn004240	C18H34O5	9,10-Dihydroxy-12,13-epoxyoctadecanoic acid	Lipids
Lmbn003970	C18H34O5	9,12,13-TriHOME; 9(S),12(S),13(S)-Trihydroxy-10(E)-octadecenoic acid	Lipids
pmb0862	C20H42NO7P	LysoPC 12:0	Lipids
