# Supplementary material for: Effects of exogenous selenium application on nutritional quality and metabolomic characteristics of mung bean (Vigna radiata L.)
Source: Front Plant Sci. 2022 Aug 18;13:961447. doi: 10.3389/fpls.2022.961447 (PMC9433778; doi:10.3389/fpls.2022.961447)
Supplement: Supplementary file 1 [file Data_Sheet_1.ZIP › supplementary date/Supplementary data 4.xlsx]

## Sheet: Sheet1
Table S4. 23 differential Metabolites
Index	Formula	Compounds	Class I	Class II
pme2853	C8H15NO3	Hexanoyl-L-glycine	Amino acids and derivatives	Amino acids and derivatives
mws5037	C9H18N2O3	L-Alanyl-L-leucine	Amino acids and derivatives	Amino acids and derivatives
mws0805	C11H19NO9	N-Acetylneuraminic acid	Amino acids and derivatives	Amino acids and derivatives
pme0033	C5H4N4O	Hypoxanthine	Nucleotides and derivatives	Nucleotides and derivatives
pme2060	C10H13N5	N6-Isopentenyladenine	Nucleotides and derivatives	Nucleotides and derivatives
Jmwn002494	C15H18O8	(2E)-3-[4-(β-D-glucopyranoside)-phenylacrylic]-acid	Phenolic acids	Phenolic acids
pmn001519	C15H12O9	Galloyl Methyl gallate	Phenolic acids	Phenolic acids
mws0748	C16H18O9	1-caffeoylquinic acid	Phenolic acids	Phenolic acids
Lmbn004240	C18H34O5	9,10-Dihydroxy-12,13-epoxyoctadecanoic acid	Lipids	Free fatty acids
Lmbn003970	C18H34O5	9,12,13-TriHOME; 9(S),12(S),13(S)-Trihydroxy-10(E)-octadecenoic acid	Lipids	Free fatty acids
Lmmp003903	C23H22O12	Kaempferol-3-O-(2''-acetyl)glucoside	Flavonoids	Flavonols
pmp001314	C33H40O21	6-Hydroxykaempferol-3-O-rutin-6-O-glucoside	Flavonoids	Flavonols
mws0640	C5H10O3	2-Hydroxy-2-methylbutyric acid	Organic acids	Organic acids
mws0154	C7H10O5	Shikimic acid	Organic acids	Organic acids
mws4102	C21H18O6	Isoglycyrol	Lignans and Coumarins	Coumarins
Lhmp092915	C45H70O17	Soyasaponin B malonyl glucuronic acid glucoside	Terpenoids	Triterpene Saponin
Zjgp101416	C48H74O20	uralsaponin R	Terpenoids	Triterpene Saponin
Lmmp007048	C48H74O20	Ceanothic acid-3-O-glucuronic acid-rutinose	Terpenoids	Triterpene Saponin
Lhmp091601	C52H84O21	Demethylsoyaponin I rhamnose arabinose glucose rhamnoside	Terpenoids	Triterpene Saponin
pmp000102	C60H50O24	Arecatannin A1	Tannins	Tannin
pma0134	C4H8O4	D-(-)-Threose	Others	Saccharides and Alcohols
pme2529	C6H12O5	1,5-Anhydro-D-glucitol	Others	Saccharides and Alcohols
pmb0786	C6H13NO5	D-Glucosamine	Others	Saccharides and Alcohols
